# Supplementary material for: The Exon Junction Complex and intron removal prevent re-splicing of mRNA
Source: PLoS Genet. 2021 May 25;17(5):e1009563. doi: 10.1371/journal.pgen.1009563 (PMC8184009; doi:10.1371/journal.pgen.1009563)
Supplement: S1 Table — This table provides the genomic locations, host genes, and classification of de novo unannotated splice junctions discovered in EJC-knockdown data from S2 cells. (XLSX) [file pgen.1009563.s009.xlsx]

## Sheet: Cryptic_Junctions
seqnames	start	end	strand	gene_name	granges	Annotation
chr3L	14790073	14792038	+	CG9425	chr3L:14790073-14792038:+	Exonic 3'SS
chr3L	14790605	14792038	+	CG9425	chr3L:14790605-14792038:+	Exonic 3'SS
chr2R	9162400	9163702	-	CG8046	chr2R:9162400-9163702:-	Exonic 3'SS
chr3L	19993323	19995392	+	CG7646	chr3L:19993323-19995392:+	Exonic 3'SS
chr3L	19992043	19995392	+	Nca	chr3L:19992043-19995392:+	Exonic 3'SS
chr2R	5642496	5647721	-	CG11665	chr2R:5642496-5647721:-	Exonic 3'SS
chr3L	9972398	9972975	+	CG42455	chr3L:9972398-9972975:+	Exonic 3'SS
chrX	11793519	11793851	+	CkIIbeta	chrX:11793519-11793851:+	Exonic 3'SS
chr3L	17879249	17880031	+	CG7408	chr3L:17879249-17880031:+	Exonic 3'SS
chr3R	23154763	23155808	-	unk	chr3R:23154763-23155808:-	Exonic 3'SS
chr4	918351	918535	-	eIF4G1	chr4:918351-918535:-	Exonic 3'SS
chrX	13784277	13802081	+	inaE	chrX:13784277-13802081:+	Exonic 3'SS
chr3R	5649151	5649371	+	Sec23	chr3R:5649151-5649371:+	Exonic 3'SS
chr4	1196469	1196757	-	PIP4K	chr4:1196469-1196757:-	Exonic 3'SS
chr4	264430	264774	+	RhoGAP102A	chr4:264430-264774:+	Exonic 3'SS
chr2R	15933799	15934198	-	Diap2	chr2R:15933799-15934198:-	Exonic 3'SS
chr2L	22038962	22039159	+	CG41434	chr2L:22038962-22039159:+	Exonic 3'SS
chr2L	6678934	6679985	-	Nhe3	chr2L:6678934-6679985:-	Exonic 3'SS
chr2R	13979831	13980027	-	CG6701	chr2R:13979831-13980027:-	Exonic 3'SS
chr2R	5121646	5121982	-	gus	chr2R:5121646-5121982:-	Exonic 3'SS
chrX	11792668	11793851	+	CkIIbeta	chrX:11792668-11793851:+	Exonic 3'SS
chr3L	9487496	9487620	-	pall	chr3L:9487496-9487620:-	Exonic 3'SS
chr3L	16955543	16959113	+	Nc73EF	chr3L:16955543-16959113:+	Exonic 3'SS
chr2R	4236147	4238018	-	IntS3	chr2R:4236147-4238018:-	Exonic 3'SS
chr4	309080	309622	+	Rad23	chr4:309080-309622:+	Exonic 3'SS
chr4	461732	463054	-	bip2	chr4:461732-463054:-	Exonic 3'SS
chr2R	24881627	24887087	+	NKAIN	chr2R:24881627-24887087:+	Exonic 3'SS
chr2L	284960	285432	-	CG3625	chr2L:284960-285432:-	Exonic 3'SS
chr2R	7917003	7917074	+	Cul1	chr2R:7917003-7917074:+	Exonic 3'SS
chr2L	15114214	15114448	+	stc	chr2L:15114214-15114448:+	Exonic 3'SS
chr2L	6324119	6325375	+	PDZ-GEF	chr2L:6324119-6325375:+	Exonic 3'SS
chr3L	16842877	16843155	+	TSG101	chr3L:16842877-16843155:+	Exonic 3'SS
chr3R	16099596	16100970	+	Akt1	chr3R:16099596-16100970:+	Exonic 3'SS
chrX	5762645	5764093	-	MAPk-Ak2	chrX:5762645-5764093:-	Exonic 3'SS
chr4	906607	909078	-	unc-13	chr4:906607-909078:-	Exonic 3'SS
chr3R	6002073	6003672	-	Rm62	chr3R:6002073-6003672:-	Exonic 3'SS
chr2L	10408387	10408751	+	Ip259	chr2L:10408387-10408751:+	Exonic 3'SS
chr3R	13635539	13642298	-	sqd	chr3R:13635539-13642298:-	Exonic 3'SS
chr3L	19869379	19870380	-	Rab8	chr3L:19869379-19870380:-	Exonic 3'SS
chr2L	22365325	22368078	+	CG17018	chr2L:22365325-22368078:+	Exonic 3'SS
chr2R	7597658	7602431	-	CG1358	chr2R:7597658-7602431:-	Exonic 3'SS
chr3R	4197563	4198257	+	beta-Man	chr3R:4197563-4198257:+	Exonic 3'SS
chr3L	21425420	21432854	-	barc	chr3L:21425420-21432854:-	Exonic 3'SS
chr3R	11411119	11411241	+	Irbp	chr3R:11411119-11411241:+	Exonic 3'SS
chr3L	19896836	19909246	-	Su(Tpl)	chr3L:19896836-19909246:-	Exonic 3'SS
chr2L	3018018	3018163	-	CG17224	chr2L:3018018-3018163:-	Exonic 3'SS
chr4	461732	466500	-	bip2	chr4:461732-466500:-	Exonic 3'SS
chr2R	24531637	24531708	+	CG13585	chr2R:24531637-24531708:+	Exonic 3'SS
chr3R	10389438	10396370	+	cwo	chr3R:10389438-10396370:+	Exonic 3'SS
chr3R	9081005	9157117	-	pum	chr3R:9081005-9157117:-	Exonic 3'SS
chrX	15844532	15845395	+	CG8578	chrX:15844532-15845395:+	Exonic 3'SS
chr2L	6324119	6325239	+	PDZ-GEF	chr2L:6324119-6325239:+	Exonic 3'SS
chrX	8875738	8876572	-	Moe	chrX:8875738-8876572:-	Exonic 3'SS
chr2R	12653128	12653186	+	ZnT49B	chr2R:12653128-12653186:+	Exonic 3'SS
chr2L	16249092	16251623	-	CG46309	chr2L:16249092-16251623:-	Exonic 3'SS
chr3R	21626457	21632923	-	E2f1	chr3R:21626457-21632923:-	Exonic 3'SS
chr3L	2490489	2490710	+	CG1146	chr3L:2490489-2490710:+	Exonic 3'SS
chr2L	22990893	22991055	+	cta	chr2L:22990893-22991055:+	Exonic 3'SS
chr3R	16273113	16274418	+	gish	chr3R:16273113-16274418:+	Exonic 3'SS
chr4	693665	695696	-	myo	chr4:693665-695696:-	Exonic 3'SS
chr2R	4692796	4728813	-	Nipped-B	chr2R:4692796-4728813:-	Exonic 3'SS
chr4	1225484	1228652	-	Dyrk3	chr4:1225484-1228652:-	Exonic 3'SS
chr4	1116871	1123222	-	Cals	chr4:1116871-1123222:-	Exonic 3'SS
chr3R	5203362	5216937	-	cno	chr3R:5203362-5216937:-	Exonic 3'SS
chr3L	711692	711744	-	CG13896	chr3L:711692-711744:-	Exonic 3'SS
chrX	16420086	16421780	-	AnxB11	chrX:16420086-16421780:-	Exonic 3'SS
chr3L	3165222	3167969	+	CG32280	chr3L:3165222-3167969:+	Exonic 3'SS
chr3R	9418001	9420021	+	ps	chr3R:9418001-9420021:+	Exonic 3'SS
chr2R	7917003	7917092	+	Cul1	chr2R:7917003-7917092:+	Exonic 3'SS
chrX	14839424	14840882	+	Flo2	chrX:14839424-14840882:+	Exonic 3'SS
chr4	1181269	1181589	-	pho	chr4:1181269-1181589:-	Exonic 3'SS
chrX	22458261	22469596	+	Usp2	chrX:22458261-22469596:+	Exonic 3'SS
chr2L	13787236	13787370	+	CG31731	chr2L:13787236-13787370:+	Exonic 3'SS
chr4	1229833	1230446	-	Dyrk3	chr4:1229833-1230446:-	Exonic 3'SS
chr3R	3846895	3849553	+	CG41099	chr3R:3846895-3849553:+	Exonic 3'SS
chr2L	5244117	5271265	-	tkv	chr2L:5244117-5271265:-	Exonic 3'SS
chrX	11399817	11410041	+	dlg1	chrX:11399817-11410041:+	Exonic 3'SS
chr2R	18425035	18425374	+	CG5174	chr2R:18425035-18425374:+	Exonic 3'SS
chr4	210676	212689	+	Crk	chr4:210676-212689:+	Exonic 3'SS
chr2R	11869705	11869818	-	CG13185	chr2R:11869705-11869818:-	Exonic 3'SS
chr3L	1499593	1501798	-	hfp	chr3L:1499593-1501798:-	Exonic 3'SS
chr2R	4692796	4695118	-	Nipped-B	chr2R:4692796-4695118:-	Exonic 3'SS
chr2R	18834322	18834475	-	CG15098	chr2R:18834322-18834475:-	Exonic 3'SS
chr2R	18425035	18425345	+	CG5174	chr2R:18425035-18425345:+	Exonic 3'SS
chrX	3749095	3781678	+	Tlk	chrX:3749095-3781678:+	Exonic 3'SS
chr2R	7592834	7592960	+	scra	chr2R:7592834-7592960:+	Exonic 3'SS
chr2R	11968592	11968739	-	PI31	chr2R:11968592-11968739:-	Exonic 3'SS
chr2L	16451112	16451291	+	Idgf3	chr2L:16451112-16451291:+	Exonic 3'SS
chr2L	21263787	21273463	+	CG8671	chr2L:21263787-21273463:+	Exonic 3'SS
chr2R	4595463	4599501	+	p120ctn	chr2R:4595463-4599501:+	Exonic 3'SS
chr4	264671	264774	+	RhoGAP102A	chr4:264671-264774:+	Exonic 3'SS
chr3R	15980407	15980564	+	Hel89B	chr3R:15980407-15980564:+	Exonic 3'SS
chr3L	16232324	16232385	+	MED10	chr3L:16232324-16232385:+	Exonic 3'SS
chr4	1058040	1058209	-	Zyx	chr4:1058040-1058209:-	Exonic 3'SS
chr3L	14791551	14792038	+	CG9425	chr3L:14791551-14792038:+	Exonic 3'SS
chr2L	11803840	11806047	-	crol	chr2L:11803840-11806047:-	Exonic 3'SS
chr2L	10408387	10408775	+	Ip259	chr2L:10408387-10408775:+	Exonic 3'SS
chr2L	21311033	21311503	+	crc	chr2L:21311033-21311503:+	Exonic 3'SS
chrX	2220515	2222231	-	Vinc	chrX:2220515-2222231:-	Exonic 3'SS
chr4	1014514	1014582	-	PlexA	chr4:1014514-1014582:-	Exonic 3'SS
chr3R	9748402	9748913	+	PpD3	chr3R:9748402-9748913:+	Exonic 3'SS
chr4	210676	211627	+	Crk	chr4:210676-211627:+	Exonic 3'SS
chr2L	20966157	20966303	-	CG42238	chr2L:20966157-20966303:-	Exonic 3'SS
chr3L	19928811	19930820	+	RhoGDI	chr3L:19928811-19930820:+	Exonic 3'SS
chrX	15991378	15991892	-	eIF5	chrX:15991378-15991892:-	Exonic 3'SS
chr3R	23154763	23155131	-	unk	chr3R:23154763-23155131:-	Exonic 3'SS
chr2L	6324119	6325221	+	PDZ-GEF	chr2L:6324119-6325221:+	Exonic 3'SS
chr2R	13960102	13960318	-	Rpn13	chr2R:13960102-13960318:-	Exonic 3'SS
chr3L	21304091	21304289	-	CG11309	chr3L:21304091-21304289:-	Exonic 3'SS
chr3R	4240715	4240883	+	Gel	chr3R:4240715-4240883:+	Exonic 3'SS
chrX	22536992	22537255	-	CG17598	chrX:22536992-22537255:-	Exonic 3'SS
chr2R	23386828	23386933	+	eIF2Bdelta	chr2R:23386828-23386933:+	Exonic 3'SS
chr2L	1728229	1728361	-	Eno	chr2L:1728229-1728361:-	Exonic 3'SS
chr2L	1728214	1728361	-	Eno	chr2L:1728214-1728361:-	Exonic 3'SS
chr3R	5304174	5307943	-	mtd	chr3R:5304174-5307943:-	Exonic 3'SS
chr2R	6675913	6680229	+	CG9422	chr2R:6675913-6680229:+	Exonic 3'SS
chr3R	14663066	14663134	-	Rad17	chr3R:14663066-14663134:-	Exonic 3'SS
chr2L	16680277	16680742	+	squ	chr2L:16680277-16680742:+	Exonic 3'SS
chr3R	13030155	13030533	-	CG46281	chr3R:13030155-13030533:-	Exonic 5'SS
chr3L	18881252	18890306	-	CG3961	chr3L:18881252-18890306:-	Exonic 5'SS
chr2R	1590663	1594945	+	CG17691	chr2R:1590663-1594945:+	Exonic 5'SS
chr3L	5162611	5163356	-	shep	chr3L:5162611-5163356:-	Exonic 5'SS
chr3R	24239614	24239828	+	mask	chr3R:24239614-24239828:+	Exonic 5'SS
chr2R	9922004	9940935	-	Mef2	chr2R:9922004-9940935:-	Exonic 5'SS
chr3R	22612725	22612899	-	CG31156	chr3R:22612725-22612899:-	Exonic 5'SS
chr2R	8955805	8959106	+	babo	chr2R:8955805-8959106:+	Exonic 5'SS
chr2R	15293562	15306940	-	Trpm	chr2R:15293562-15306940:-	Exonic 5'SS
chr2R	14763009	14764209	-	Spred	chr2R:14763009-14764209:-	Exonic 5'SS
chr2L	21616574	21617793	-	CG2201	chr2L:21616574-21617793:-	Exonic 5'SS
chrX	13386432	13387002	-	Yippee	chrX:13386432-13387002:-	Exonic 5'SS
chr2R	5436322	5439569	+	laccase2	chr2R:5436322-5439569:+	Exonic 5'SS
chr4	665091	668419	+	Slip1	chr4:665091-668419:+	Exonic 5'SS
chrX	11610835	11611606	-	CG2247	chrX:11610835-11611606:-	Exonic 5'SS
chr2R	4237724	4242435	-	IntS3	chr2R:4237724-4242435:-	Exonic 5'SS
chr3R	29110877	29111000	-	alpha-Man-Ib	chr3R:29110877-29111000:-	Exonic 5'SS
chr4	1196092	1196382	-	PIP4K	chr4:1196092-1196382:-	Exonic 5'SS
chrX	15989269	15989437	-	CG46312	chrX:15989269-15989437:-	Exonic 5'SS
chr2L	17439298	17450310	-	dl	chr2L:17439298-17450310:-	Exonic 5'SS
chr2L	13785361	13785579	+	CG31731	chr2L:13785361-13785579:+	Exonic 5'SS
chr2R	5778714	5782820	-	ZnT41F	chr2R:5778714-5782820:-	Exonic 5'SS
chr2R	3901331	3933156	-	uex	chr2R:3901331-3933156:-	Exonic 5'SS
chrX	23097598	23099217	+	su(f)	chrX:23097598-23099217:+	Exonic 5'SS
chr4	620050	620253	+	Eph	chr4:620050-620253:+	Exonic 5'SS
chr4	1195791	1196382	-	PIP4K	chr4:1195791-1196382:-	Exonic 5'SS
chr3R	23209884	23221841	-	cnc	chr3R:23209884-23221841:-	Exonic 5'SS
chr4	871847	872032	-	unc-13	chr4:871847-872032:-	Exonic 5'SS
chr4	330340	330661	-	PMCA	chr4:330340-330661:-	Exonic 5'SS
chr2L	20074851	20075416	-	pr	chr2L:20074851-20075416:-	Exonic 5'SS
chr2R	14763075	14764209	-	Spred	chr2R:14763075-14764209:-	Exonic 5'SS
chr2L	23163059	23174200	-	CG12567	chr2L:23163059-23174200:-	Exonic 5'SS
chr3L	17620895	17621356	-	Vps60	chr3L:17620895-17621356:-	Exonic 5'SS
chr2R	24063135	24064992	+	Rap2l	chr2R:24063135-24064992:+	Exonic 5'SS
chr3L	21496878	21497329	-	Hr78	chr3L:21496878-21497329:-	Exonic 5'SS
chr4	1230119	1230499	-	Dyrk3	chr4:1230119-1230499:-	Exonic 5'SS
chr2R	9187135	9191558	-	CG45085	chr2R:9187135-9191558:-	Exonic 5'SS
chr4	930132	930647	-	eIF4G1	chr4:930132-930647:-	Exonic 5'SS
chr3R	3734958	3744835	+	Tim17b	chr3R:3734958-3744835:+	Exonic 5'SS
chr2L	8383122	8383334	+	Rcd4	chr2L:8383122-8383334:+	Exonic 5'SS
chr3R	9806175	9806339	-	FBXO11	chr3R:9806175-9806339:-	Exonic 5'SS
chr2L	21318417	21318484	+	CG46314	chr2L:21318417-21318484:+	Exonic 5'SS
chr2R	1590663	1595765	+	CG17691	chr2R:1590663-1595765:+	Exonic 5'SS
chrX	9164255	9165681	+	mei-P26	chrX:9164255-9165681:+	Exonic 5'SS
chr4	261482	261776	+	RhoGAP102A	chr4:261482-261776:+	Exonic 5'SS
chr2R	4427998	4470954	-	Gprk1	chr2R:4427998-4470954:-	Exonic 5'SS
chr4	570177	570317	-	ND-49	chr4:570177-570317:-	Exonic 5'SS
chr3L	17530307	17534350	+	Nedd4	chr3L:17530307-17534350:+	Exonic 5'SS
chr3L	24028557	24035431	+	CG40045	chr3L:24028557-24035431:+	Exonic 5'SS
chr4	445966	452617	+	CaMKI	chr4:445966-452617:+	Exonic 5'SS
chr3R	9806175	9806340	-	FBXO11	chr3R:9806175-9806340:-	Exonic 5'SS
chr4	446647	446820	+	CaMKI	chr4:446647-446820:+	Exonic 5'SS
chr4	330340	343013	-	PMCA	chr4:330340-343013:-	Exonic 5'SS
chr2R	5760944	5765487	+	Gp210	chr2R:5760944-5765487:+	Exonic 5'SS
chrX	16301847	16302209	+	CG3632	chrX:16301847-16302209:+	Exonic 5'SS
chr4	1060635	1060826	-	Zyx	chr4:1060635-1060826:-	Exonic 5'SS
chr2R	1072103	1080330	+	rl	chr2R:1072103-1080330:+	Exonic 5'SS
chr3R	31776383	31776544	-	CG2126	chr3R:31776383-31776544:-	Exonic 5'SS
chr3L	5163132	5163413	-	shep	chr3L:5163132-5163413:-	Exonic 5'SS
chr3L	9439561	9442124	-	Bet3	chr3L:9439561-9442124:-	Exonic 5'SS
chr2L	8162238	8162383	-	CG8498	chr2L:8162238-8162383:-	Exonic 5'SS
chr3R	11624062	11624717	+	CG14711	chr3R:11624062-11624717:+	Exonic 5'SS
chr3L	4255293	4255609	+	CG1265	chr3L:4255293-4255609:+	Exonic 5'SS
chr3R	27155243	27156339	+	Men-b	chr3R:27155243-27156339:+	Exonic 5'SS
chr3R	23996484	23997111	+	CG33108	chr3R:23996484-23997111:+	Exonic 5'SS
chr2L	23163059	23174119	-	CG12567	chr2L:23163059-23174119:-	Exonic 5'SS
chrX	21353433	21354093	+	sol	chrX:21353433-21354093:+	Exonic 5'SS
chr2R	24401809	24402323	-	Slik	chr2R:24401809-24402323:-	Exonic 5'SS
chr3R	9806175	9806687	-	FBXO11	chr3R:9806175-9806687:-	Exonic 5'SS
chr4	351210	355088	-	PMCA	chr4:351210-355088:-	Exonic 5'SS
chr3L	16040066	16046730	-	Diap1	chr3L:16040066-16046730:-	Exonic 5'SS
chr4	330340	343025	-	PMCA	chr4:330340-343025:-	Exonic 5'SS
chr2L	8377624	8377846	+	CG17294	chr2L:8377624-8377846:+	Exonic 5'SS
chr4	1173204	1175057	-	pho	chr4:1173204-1175057:-	Exonic 5'SS
chr3L	9401368	9402346	-	eIF4E1	chr3L:9401368-9402346:-	Exonic 5'SS
chr3L	5162611	5163413	-	shep	chr3L:5162611-5163413:-	Exonic 5'SS
chr2R	9884003	9885808	-	CG1513	chr2R:9884003-9885808:-	Exonic 5'SS
chr3L	3073225	3083732	+	CG11486	chr3L:3073225-3083732:+	Exonic 5'SS
chr2R	5121653	5128230	-	gus	chr2R:5121653-5128230:-	Exonic 5'SS
chr3L	185740	185925	+	Mtch	chr3L:185740-185925:+	Exonic 5'SS
chr3R	9680054	9680273	+	nmdyn-D7	chr3R:9680054-9680273:+	Exonic 5'SS
chr2L	3376421	3376559	-	CG9662	chr2L:3376421-3376559:-	Exonic 5'SS
chr4	210349	210437	+	Crk	chr4:210349-210437:+	Exonic 5'SS
chr2R	19141825	19142206	+	ena	chr2R:19141825-19142206:+	Exonic 5'SS
chr2R	9164273	9164464	-	CG8046	chr2R:9164273-9164464:-	Exonic 5'SS
chr2R	9842755	9843959	+	CG1667	chr2R:9842755-9843959:+	Exonic 5'SS
chr3L	17425507	17425909	+	CG7630	chr3L:17425507-17425909:+	Exonic 5'SS
chr3L	5162632	5163356	-	shep	chr3L:5162632-5163356:-	Exonic 5'SS
chr2L	15267468	15267607	-	Cul3	chr2L:15267468-15267607:-	Exonic 5'SS
chrX	15454038	15454973	+	CG11655	chrX:15454038-15454973:+	Exonic 5'SS
chr2L	15114184	15114311	+	stc	chr2L:15114184-15114311:+	Exonic 5'SS
chr3L	8985232	8985467	-	Galk	chr3L:8985232-8985467:-	Exonic 5'SS
chr3L	5806881	5807210	-	S6k	chr3L:5806881-5807210:-	Exonic 5'SS
chr3R	4819911	4820511	-	CG14657	chr3R:4819911-4820511:-	Exonic 5'SS
chr2R	12627689	12627970	+	CG17760	chr2R:12627689-12627970:+	Exonic 5'SS
chr2R	15216861	15216941	+	CG11808	chr2R:15216861-15216941:+	Exonic 5'SS
chr3L	5807077	5807210	-	S6k	chr3L:5807077-5807210:-	Exonic 5'SS
chr4	123423	123838	-	Ank	chr4:123423-123838:-	Exonic 5'SS
chr4	666922	668419	+	Slip1	chr4:666922-668419:+	Exonic 5'SS
chr3L	184729	185366	+	Mtch	chr3L:184729-185366:+	Exonic 5'SS
chr2L	3018025	3018278	-	CG17224	chr2L:3018025-3018278:-	Exonic 5'SS
chr2R	19411272	19423680	-	hts	chr2R:19411272-19423680:-	Exonic 5'SS
chr2L	20063248	20063377	+	lok	chr2L:20063248-20063377:+	Exonic 5'SS
chr2R	24185491	24185987	+	Nop60B	chr2R:24185491-24185987:+	Exonic 5'SS
chr2R	7407061	7407209	-	Eaf	chr2R:7407061-7407209:-	Exonic 5'SS
chr2L	9165843	9166308	-	CG9586	chr2L:9165843-9166308:-	Exonic 5'SS
chr3L	1502864	1518213	+	Psa	chr3L:1502864-1518213:+	Exonic 5'SS
chr4	210349	210557	+	Crk	chr4:210349-210557:+	Exonic 5'SS
chr3R	4813547	4815286	+	CG1129	chr3R:4813547-4815286:+	Exonic 5'SS
chr2R	5699567	5700042	+	CG17337	chr2R:5699567-5700042:+	Exonic 5'SS
chr3R	15898016	15901278	-	glob1	chr3R:15898016-15901278:-	Exonic 5'SS
chrX	10324319	10325885	-	alpha-Man-Ia	chrX:10324319-10325885:-	Exonic 5'SS
chr3L	15522581	15524002	-	CG7945	chr3L:15522581-15524002:-	Exonic 5'SS
chr2R	2495024	2565254	-	MFS17	chr2R:2495024-2565254:-	Exonic 5'SS
chr2L	23163059	23174352	-	CG12567	chr2L:23163059-23174352:-	Exonic 5'SS
chr3R	4427001	4429268	-	srl	chr3R:4427001-4429268:-	Exonic 5'SS
chr2R	1072103	1105846	+	rl	chr2R:1072103-1105846:+	Exonic 5'SS
chr3L	16854084	16856296	+	sina	chr3L:16854084-16856296:+	Exonic 5'SS
chr3L	19928775	19930814	+	RhoGDI	chr3L:19928775-19930814:+	Exonic 5'SS
chr3R	15328063	15328147	-	CG6236	chr3R:15328063-15328147:-	Exonic 5'SS
chrX	23097472	23099217	+	su(f)	chrX:23097472-23099217:+	Exonic 5'SS
chr2R	23386618	23386941	+	eIF2Bdelta	chr2R:23386618-23386941:+	Exonic 5'SS
chr3R	5661661	5661865	+	Wdr33	chr3R:5661661-5661865:+	Exonic 5'SS
chr2R	11100115	11106181	-	luna	chr2R:11100115-11106181:-	Exonic 5'SS
chr3L	14031003	14031446	-	endos	chr3L:14031003-14031446:-	Exonic 5'SS
chr2L	19571768	19572503	-	spi	chr2L:19571768-19572503:-	Exonic 5'SS
chr3R	16273156	16274584	+	gish	chr3R:16273156-16274584:+	Exonic 5'SS
chr4	930024	930647	-	eIF4G1	chr4:930024-930647:-	Exonic 5'SS
chrX	10324357	10325885	-	alpha-Man-Ia	chrX:10324357-10325885:-	Exonic 5'SS
chr2R	8148396	8156440	-	kermit	chr2R:8148396-8156440:-	Exonic 5'SS
chr3R	23121250	23121336	+	CenB1A	chr3R:23121250-23121336:+	Exonic 5'SS
chr2R	24786096	24787374	-	key	chr2R:24786096-24787374:-	Exonic 5'SS
chrX	13129037	13129098	+	CG15717	chrX:13129037-13129098:+	Exonic 5'SS
chr3R	3735013	3744835	+	Tim17b	chr3R:3735013-3744835:+	Exonic 5'SS
chr3L	207277	208725	-	CG7028	chr3L:207277-208725:-	Exonic 5'SS
chr3L	7370111	7371731	+	akirin	chr3L:7370111-7371731:+	Exonic 5'SS
chr3R	27263452	27263966	-	woc	chr3R:27263452-27263966:-	Exonic 5'SS
chr3R	6385922	6386002	+	godzilla	chr3R:6385922-6386002:+	Exonic 5'SS
chr3L	5170441	5184604	-	shep	chr3L:5170441-5184604:-	Exonic 5'SS
chr3L	203620	207231	-	Gk1	chr3L:203620-207231:-	Exonic 5'SS
chr2L	22156966	22157022	+	CG42748	chr2L:22156966-22157022:+	Exonic 5'SS
chr2R	1072319	1080330	+	rl	chr2R:1072319-1080330:+	Exonic 5'SS
chr2L	8411208	8411370	-	CG13397	chr2L:8411208-8411370:-	Exonic 5'SS
chr3L	20509957	20510029	+	CG32425	chr3L:20509957-20510029:+	Exonic 5'SS
chr2L	21138031	21138833	-	Dap160	chr2L:21138031-21138833:-	Exonic 5'SS
chr3L	19606433	19606832	+	CG9372	chr3L:19606433-19606832:+	Exonic 5'SS
chr3R	5355146	5356424	+	CG1161	chr3R:5355146-5356424:+	Exonic 5'SS
chr3L	19996185	19996680	+	Nca	chr3L:19996185-19996680:+	Exonic 5'SS
chr2R	2495024	2565244	-	MFS17	chr2R:2495024-2565244:-	Exonic 5'SS
chr2R	6032722	6036175	-	SCAP	chr2R:6032722-6036175:-	Exonic 5'SS
chr4	1059289	1060538	-	Zyx	chr4:1059289-1060538:-	Exonic 5'SS
chr3R	16442349	16442939	-	CG14894	chr3R:16442349-16442939:-	Exonic 5'SS
chrX	16371076	16371313	+	nonA	chrX:16371076-16371313:+	Exonic 5'SS
chr3L	16040066	16046751	-	Diap1	chr3L:16040066-16046751:-	Exonic 5'SS
chr2L	8088371	8089393	+	Bsg	chr2L:8088371-8089393:+	Exonic 5'SS
chr2R	24185491	24186221	+	Nop60B	chr2R:24185491-24186221:+	Exonic 5'SS
chr4	445751	452617	+	CaMKI	chr4:445751-452617:+	Exonic 5'SS
chr4	446172	452617	+	CaMKI	chr4:446172-452617:+	Exonic 5'SS
chr3L	9401368	9402300	-	eIF4E1	chr3L:9401368-9402300:-	Exonic 5'SS
chr2L	4970785	4971075	-	l(2)05714	chr2L:4970785-4971075:-	Exonic 5'SS
chr2R	9424426	9424538	+	prel	chr2R:9424426-9424538:+	Exonic 5'SS
chr3R	18584585	18586278	+	fray	chr3R:18584585-18586278:+	Exonic 5'SS
chr3R	4310655	4310806	-	Vps24	chr3R:4310655-4310806:-	Exonic 5'SS
chr3R	18918342	18925077	+	Xrp1	chr3R:18918342-18925077:+	Exonic 5'SS
chrX	16296132	16296510	-	CG9911	chrX:16296132-16296510:-	Exonic 5'SS
chr2L	23163059	23174361	-	CG12567	chr2L:23163059-23174361:-	Exonic 5'SS
chr3L	17425507	17425578	+	CG7630	chr3L:17425507-17425578:+	Exonic 5'SS
chrX	4683423	4683539	-	Pp2C1	chrX:4683423-4683539:-	Exonic 5'SS
chr3R	16273082	16274584	+	gish	chr3R:16273082-16274584:+	Exonic 5'SS
chr3R	23996484	23996591	+	LSm3	chr3R:23996484-23996591:+	Exonic 5'SS
chr3L	24537578	24542409	+	mRpS5	chr3L:24537578-24542409:+	Exonic 5'SS
chr2R	4817935	4818215	-	CG17528	chr2R:4817935-4818215:-	Exonic 5'SS
chr2L	8213261	8213336	+	CG8360	chr2L:8213261-8213336:+	Exonic 5'SS
chr2L	21615677	21616254	-	CG2201	chr2L:21615677-21616254:-	Exonic 5'SS
chrX	15858538	15858663	-	AlkB	chrX:15858538-15858663:-	Exonic 5'SS
chr3R	21662220	21662922	-	Archease	chr3R:21662220-21662922:-	Exonic 5'SS
chrX	10074896	10074982	-	ZAP3	chrX:10074896-10074982:-	Exonic 5'SS
chrX	15989269	15991892	-	CG46312	chrX:15989269-15991892:-	Exonic 5'SS
chr2R	7829114	7830043	+	CG18853	chr2R:7829114-7830043:+	Exonic 5'SS
chr2R	11452302	11453392	+	E(Pc)	chr2R:11452302-11453392:+	Exonic 5'SS
chr3L	273788	274594	+	miple2	chr3L:273788-274594:+	Exonic 5'SS
chr3R	5661737	5661865	+	Wdr33	chr3R:5661737-5661865:+	Exonic 5'SS
chr3R	21125385	21127393	-	slmb	chr3R:21125385-21127393:-	Exonic 5'SS
chr3R	28334708	28336428	-	larp	chr3R:28334708-28336428:-	Exonic 5'SS
chr3R	18921230	18925077	+	Xrp1	chr3R:18921230-18925077:+	Exonic 5'SS
chr3L	20242613	20242784	+	Clc	chr3L:20242613-20242784:+	Exonic 5'SS
chr3L	18887747	18890193	-	CG3961	chr3L:18887747-18890193:-	Exonic 5'SS
chr2R	10249828	10250516	-	Syb	chr2R:10249828-10250516:-	Exonic 5'SS
chr3L	6951446	6952241	-	CG10077	chr3L:6951446-6952241:-	Exonic 5'SS
chr2L	8403654	8404004	+	emb	chr2L:8403654-8404004:+	Exonic 5'SS
chr3R	4819911	4821392	-	CG14657	chr3R:4819911-4821392:-	Exonic 5'SS
chr2L	13786850	13786922	+	CG31731	chr2L:13786850-13786922:+	Exonic 5'SS
chr2L	8088371	8089184	+	Bsg	chr2L:8088371-8089184:+	Exonic 5'SS
chr3R	15288155	15288252	+	Tm1	chr3R:15288155-15288252:+	Exonic 5'SS
chrX	16373420	16374925	+	Fur2	chrX:16373420-16374925:+	Exonic 5'SS
chr2R	18095485	18096281	+	CG5098	chr2R:18095485-18096281:+	Exonic 5'SS
chr3R	20253015	20253626	+	cic	chr3R:20253015-20253626:+	Exonic 5'SS
chr3L	19992043	19995373	+	Nca	chr3L:19992043-19995373:+	Intronic 3'SS
chr2R	15934124	15934198	-	Diap2	chr2R:15934124-15934198:-	Intronic 3'SS
chr3R	9342004	9342987	+	CG45050	chr3R:9342004-9342987:+	Intronic 3'SS
chrX	8574408	8583534	+	CG12065	chrX:8574408-8583534:+	Intronic 3'SS
chr4	242680	243004	+	CG1674	chr4:242680-243004:+	Intronic 3'SS
chrX	7285849	7285913	-	CG1677	chrX:7285849-7285913:-	Intronic 3'SS
chr3L	2170709	2170822	-	CG5704	chr3L:2170709-2170822:-	Intronic 3'SS
chr3L	19895039	19910042	-	Mi-2	chr3L:19895039-19910042:-	Intronic 3'SS
chr4	864932	865347	-	Gyf	chr4:864932-865347:-	Intronic 3'SS
chr2L	7126876	7155486	-	Pvf3	chr2L:7126876-7155486:-	Intronic 3'SS
chr3R	25684605	25684958	-	RpL27	chr3R:25684605-25684958:-	Intronic 3'SS
chr2R	12506756	12506810	-	fdl	chr2R:12506756-12506810:-	Intronic 3'SS
chrX	10805606	10806468	-	Imp	chrX:10805606-10806468:-	Intronic 3'SS
chr3R	4332861	4332991	-	CG9776	chr3R:4332861-4332991:-	Intronic 3'SS
chr2R	9163522	9163702	-	CG8046	chr2R:9163522-9163702:-	Intronic 3'SS
chr2L	5260709	5271265	-	tkv	chr2L:5260709-5271265:-	Intronic 3'SS
chr3R	11817960	11818005	-	glo	chr3R:11817960-11818005:-	Intronic 3'SS
chr3R	12981388	12981467	+	Paip2	chr3R:12981388-12981467:+	Intronic 3'SS
chr3R	21852286	21855399	-	glec	chr3R:21852286-21855399:-	Intronic 3'SS
chrX	10076041	10078485	-	ZAP3	chrX:10076041-10078485:-	Intronic 3'SS
chr2R	13810837	13810934	+	stj	chr2R:13810837-13810934:+	Intronic 3'SS
chr3R	23677638	23677800	+	GILT3	chr3R:23677638-23677800:+	Intronic 3'SS
chr3L	5247479	5247553	-	shep	chr3L:5247479-5247553:-	Intronic 3'SS
chr3R	5592039	5592306	+	Vha26	chr3R:5592039-5592306:+	Intronic 3'SS
chrX	17108059	17108135	+	CG5004	chrX:17108059-17108135:+	Intronic 3'SS
chr3L	517594	539898	-	klar	chr3L:517594-539898:-	Intronic 3'SS
chr3L	5183964	5184214	-	shep	chr3L:5183964-5184214:-	Intronic 3'SS
chrX	6803767	6804911	+	pod1	chrX:6803767-6804911:+	Intronic 3'SS
chr3R	21324245	21334526	-	CG16791	chr3R:21324245-21334526:-	Intronic 3'SS
chr2R	1595193	1595743	+	CG17691	chr2R:1595193-1595743:+	Intronic 3'SS
chr4	210681	210743	+	Crk	chr4:210681-210743:+	Intronic 3'SS
chr2R	4713589	4719769	-	Nipped-B	chr2R:4713589-4719769:-	Intronic 3'SS
chr3L	21531665	21531757	-	Mkrn1	chr3L:21531665-21531757:-	Intronic 3'SS
chr3R	8657943	8658014	-	bel	chr3R:8657943-8658014:-	Intronic 3'SS
chr2L	21684912	21684975	+	nolo	chr2L:21684912-21684975:+	Intronic 3'SS
chr3R	23057330	23057432	-	CG17119	chr3R:23057330-23057432:-	Intronic 3'SS
chr2L	4396173	4396266	+	l(2)k05819	chr2L:4396173-4396266:+	Intronic 3'SS
chr3R	26876756	26879464	+	CG5500	chr3R:26876756-26879464:+	Intronic 3'SS
chr2R	11690749	11690812	-	wal	chr2R:11690749-11690812:-	Intronic 3'SS
chr2L	3164075	3164159	+	Hydr2	chr2L:3164075-3164159:+	Intronic 3'SS
chr2R	5649178	5652498	-	CG11665	chr2R:5649178-5652498:-	Intronic 3'SS
chr3L	18682378	18682424	+	CG32202	chr3L:18682378-18682424:+	Intronic 3'SS
chrX	9573970	9574131	-	LPCAT	chrX:9573970-9574131:-	Intronic 3'SS
chr3L	4255296	4255457	+	CG1265	chr3L:4255296-4255457:+	Intronic 3'SS
chr2L	8672784	8672998	+	Glt	chr2L:8672784-8672998:+	Intronic 3'SS
chr2R	23386828	23386884	+	eIF2Bdelta	chr2R:23386828-23386884:+	Intronic 3'SS
chr3L	21503830	21503990	-	Glg1	chr3L:21503830-21503990:-	Intronic 3'SS
chr2L	6083741	6083811	+	Kr-h1	chr2L:6083741-6083811:+	Intronic 3'SS
chr2L	6920862	6922637	+	Hrb27C	chr2L:6920862-6922637:+	Intronic 3'SS
chr3R	8029620	8030644	-	CG2747	chr3R:8029620-8030644:-	Intronic 3'SS
chrX	19194019	19194367	+	CG14194	chrX:19194019-19194367:+	Intronic 3'SS
chr2R	17568062	17568118	-	Ns2	chr2R:17568062-17568118:-	Intronic 3'SS
chr3L	12141028	12141139	+	RhoGAP68F	chr3L:12141028-12141139:+	Intronic 5'SS
chr3R	11918370	11937189	-	Cad87A	chr3R:11918370-11937189:-	Intronic 5'SS
chr4	962729	963233	-	fuss	chr4:962729-963233:-	Intronic 5'SS
chr3R	14667656	14667740	-	Meltrin	chr3R:14667656-14667740:-	Intronic 5'SS
chr3L	9642958	9643202	-	fry	chr3L:9642958-9643202:-	Intronic 5'SS
chrX	9163424	9165681	+	mei-P26	chrX:9163424-9165681:+	Intronic 5'SS
chrX	15937755	15937850	-	Stim	chrX:15937755-15937850:-	Intronic 5'SS
chr3L	4647025	4649950	-	axo	chr3L:4647025-4649950:-	Intronic 5'SS
chrX	7289265	7289338	-	unc-119	chrX:7289265-7289338:-	Intronic 5'SS
chr3R	13018235	13019341	+	CtBP	chr3R:13018235-13019341:+	Intronic 5'SS
chr3L	12472484	12472546	+	CG10616	chr3L:12472484-12472546:+	Intronic 5'SS
chr3R	5185491	5185614	-	cno	chr3R:5185491-5185614:-	Intronic 5'SS
chr3R	18921711	18925077	+	Xrp1	chr3R:18921711-18925077:+	Intronic 5'SS
chr3R	31602231	31610877	-	CycG	chr3R:31602231-31610877:-	Intronic 5'SS
chr3L	15563958	15564015	+	SCCRO	chr3L:15563958-15564015:+	Intronic 5'SS
chr3L	19545521	19545621	-	Ltn1	chr3L:19545521-19545621:-	Intronic 5'SS
chrX	13997588	13998094	+	ben	chrX:13997588-13998094:+	Intronic 5'SS
chr3R	5592323	5592567	+	Vha26	chr3R:5592323-5592567:+	Intronic 5'SS
chr2R	15323041	15323123	+	Arf51F	chr2R:15323041-15323123:+	Intronic 5'SS
chrX	11821761	11823282	+	rudhira	chrX:11821761-11823282:+	Intronic 5'SS
chr2L	2986151	2986565	-	Chd1	chr2L:2986151-2986565:-	Intronic 5'SS
chr2L	10327455	10327630	-	RnrL	chr2L:10327455-10327630:-	Intronic 5'SS
chr2R	16290874	16290927	+	JhI-26	chr2R:16290874-16290927:+	Intronic 5'SS
chr2L	20430269	20431923	+	CG31688	chr2L:20430269-20431923:+	Intronic 5'SS
chr2R	15933820	15934098	-	Diap2	chr2R:15933820-15934098:-	Intronic 5'SS
chr3R	5361761	5362102	-	Cerk	chr3R:5361761-5362102:-	Intronic 5'SS
chr3R	13651103	13651173	+	rin	chr3R:13651103-13651173:+	Intronic 5'SS
chr3L	17533717	17534350	+	Nedd4	chr3L:17533717-17534350:+	Intronic 5'SS
chr3L	19815496	19815696	-	cyc	chr3L:19815496-19815696:-	Intronic 5'SS
chr3L	2378250	2402554	+	Svil	chr3L:2378250-2402554:+	Intronic 5'SS
chr3L	8082456	8093058	+	Ect4	chr3L:8082456-8093058:+	Intronic 5'SS
chr2L	2138159	2138345	-	tho2	chr2L:2138159-2138345:-	Intronic 5'SS
chr3R	19795516	19795577	-	bnl	chr3R:19795516-19795577:-	Intronic 5'SS
chr2L	8227151	8227258	-	Pvr	chr2L:8227151-8227258:-	Intronic 5'SS
chr3R	7078408	7078515	-	Ref1	chr3R:7078408-7078515:-	Intronic 5'SS
chr2R	4408033	4419560	-	Gprk1	chr2R:4408033-4419560:-	Intronic 5'SS
chrX	4912631	4912742	+	CG32772	chrX:4912631-4912742:+	Intronic 5'SS
chr2L	21691478	21700671	+	nolo	chr2L:21691478-21700671:+	Intronic 5'SS
chr4	1060635	1060738	-	Zyx	chr4:1060635-1060738:-	Intronic 5'SS
chr3L	3576917	3578288	+	Eip63E	chr3L:3576917-3578288:+	Intronic 5'SS
chr3R	14433206	14439407	-	cv-c	chr3R:14433206-14439407:-	Intronic 5'SS
chr3L	19802119	19802335	+	Ir76a	chr3L:19802119-19802335:+	Intronic 5'SS
chrX	22829278	22832338	-	fog	chrX:22829278-22832338:-	Intronic 5'SS
chr2L	21699157	21700671	+	nolo	chr2L:21699157-21700671:+	Intronic 5'SS
chr3R	14672524	14683664	-	Meltrin	chr3R:14672524-14683664:-	Intronic 5'SS
chr2R	17423601	17423655	+	l(2)k01209	chr2R:17423601-17423655:+	Intronic 5'SS
chrX	4930066	4930348	-	CG44774	chrX:4930066-4930348:-	Intronic 5'SS
chrX	639655	639719	+	su(sable)	chrX:639655-639719:+	Intronic 5'SS
chr4	1232586	1233128	+	Cadps	chr4:1232586-1233128:+	Intronic 5'SS
chr3R	24050467	24050518	-	Atg6	chr3R:24050467-24050518:-	Intronic 5'SS
chr4	315451	316392	+	CG32850	chr4:315451-316392:+	Intronic 5'SS
chr3L	21635805	21635986	+	ORMDL	chr3L:21635805-21635986:+	Intronic 5'SS
chrX	19496184	19506482	+	Pfrx	chrX:19496184-19506482:+	Intronic 5'SS
chr3L	15161373	15161550	-	CG7011	chr3L:15161373-15161550:-	Intronic 5'SS
chrX	9573856	9573957	-	LPCAT	chrX:9573856-9573957:-	Intronic 5'SS
chr3R	8657844	8657933	-	bel	chr3R:8657844-8657933:-	Intronic 5'SS
chr2R	6666449	6666719	+	Adf1	chr2R:6666449-6666719:+	Intronic 5'SS
chr3R	24625955	24631782	+	atl	chr3R:24625955-24631782:+	Intronic 5'SS
chr2R	2495024	2520126	-	MFS17	chr2R:2495024-2520126:-	Intronic 5'SS
chr2R	7281203	7281293	+	Incenp	chr2R:7281203-7281293:+	Intronic 5'SS
chr3R	32059146	32065134	-	Map205	chr3R:32059146-32065134:-	Intronic 5'SS
chr3R	4332478	4332607	-	CG9776	chr3R:4332478-4332607:-	Intronic 5'SS
chr2L	19393657	19397836	-	CG17544	chr2L:19393657-19397836:-	Intronic 5'SS
chr3R	19848251	19850011	+	CG4662	chr3R:19848251-19850011:+	Intronic 5'SS
chr4	132399	133185	+	CG32000	chr4:132399-133185:+	Intronic 5'SS
chr3L	21533187	21533291	-	Mkrn1	chr3L:21533187-21533291:-	Intronic 5'SS
chr4	875711	876090	-	unc-13	chr4:875711-876090:-	Intronic 5'SS
chr2R	12341783	12344365	-	CG8839	chr2R:12341783-12344365:-	Intronic 5'SS
chrX	19496508	19506482	+	Pfrx	chrX:19496508-19506482:+	Intronic 5'SS
chr3R	19485483	19485608	+	Dys	chr3R:19485483-19485608:+	Intronic 5'SS
chr2L	20993378	21051773	-	CG42238	chr2L:20993378-21051773:-	novel Alt. Splicing
chr4	560821	565600	+	Pur-alpha	chr4:560821-565600:+	novel Alt. Splicing
chrX	3749095	3781654	+	Tlk	chrX:3749095-3781654:+	novel Alt. Splicing
chr3R	5355551	5356424	+	CG1161	chr3R:5355551-5356424:+	novel Alt. Splicing
chr2R	1072046	1080330	+	rl	chr2R:1072046-1080330:+	novel Alt. Splicing
chr2L	21640006	21641072	+	Ac3	chr2L:21640006-21641072:+	novel Alt. Splicing
chr3R	14667656	14672422	-	Meltrin	chr3R:14667656-14672422:-	novel Alt. Splicing
chr3L	27293272	27350219	+	Dbp80	chr3L:27293272-27350219:+	novel Alt. Splicing
chr3R	5355943	5356424	+	CG1161	chr3R:5355943-5356424:+	novel Alt. Splicing
chr4	351210	358549	-	PMCA	chr4:351210-358549:-	novel Alt. Splicing
chr3L	18881252	18890189	-	CG3961	chr3L:18881252-18890189:-	novel Alt. Splicing
chr3R	8003761	8005253	+	CG2698	chr3R:8003761-8005253:+	novel Alt. Splicing
chr2R	4237724	4242088	-	IntS3	chr2R:4237724-4242088:-	novel Alt. Splicing
chr3R	18171704	18173125	+	wrd	chr3R:18171704-18173125:+	novel Alt. Splicing
chr2R	5316480	5325803	+	sxc	chr2R:5316480-5325803:+	novel Alt. Splicing
chr4	210363	211853	+	Crk	chr4:210363-211853:+	novel Alt. Splicing
chr2R	4701262	4728432	-	Nipped-B	chr2R:4701262-4728432:-	novel Alt. Splicing
chr2R	1072046	1105846	+	rl	chr2R:1072046-1105846:+	novel Alt. Splicing
chr4	343061	358549	-	PMCA	chr4:343061-358549:-	novel Alt. Splicing
chr4	560821	565409	+	Pur-alpha	chr4:560821-565409:+	novel Alt. Splicing
chr2L	17439298	17450219	-	dl	chr2L:17439298-17450219:-	novel Alt. Splicing
chr4	560821	565406	+	Pur-alpha	chr4:560821-565406:+	novel Alt. Splicing
chr4	664341	668419	+	Slip1	chr4:664341-668419:+	novel Alt. Splicing
chrX	21628710	21628919	-	DIP1	chrX:21628710-21628919:-	novel Alt. Splicing
chr4	217495	223556	-	CG31999	chr4:217495-223556:-	novel Alt. Splicing
chrX	11433418	11436774	-	Evi5	chrX:11433418-11436774:-	novel Alt. Splicing
chr2L	21719644	21728027	+	nolo	chr2L:21719644-21728027:+	novel Alt. Splicing
chr3R	26980703	26983962	+	CG14253	chr3R:26980703-26983962:+	novel Alt. Splicing
chr4	1255999	1270731	+	Cadps	chr4:1255999-1270731:+	novel Alt. Splicing
chr2R	24881627	24884525	+	NKAIN	chr2R:24881627-24884525:+	novel Alt. Splicing
chr4	69850	72816	+	pan	chr4:69850-72816:+	novel Alt. Splicing
chr2L	7696207	7701359	-	Tep2	chr2L:7696207-7701359:-	novel Alt. Splicing
chr3L	5780134	5781996	+	Pmi	chr3L:5780134-5781996:+	novel Alt. Splicing
chr4	461048	466500	-	bip2	chr4:461048-466500:-	novel Alt. Splicing
chr3R	5574990	5575778	+	CRMP	chr3R:5574990-5575778:+	novel Alt. Splicing
chr2R	4427998	4470769	-	Gprk1	chr2R:4427998-4470769:-	novel Alt. Splicing
chr3L	5927067	5928536	+	CG33523	chr3L:5927067-5928536:+	novel Alt. Splicing
chr2R	2770711	2846603	-	CG41378	chr2R:2770711-2846603:-	novel Alt. Splicing
chr2L	6701945	6709052	-	Tsp	chr2L:6701945-6709052:-	novel Alt. Splicing
chr3L	27279540	27331993	+	Dbp80	chr3L:27279540-27331993:+	novel Alt. Splicing
chr2R	4720211	4727157	-	Nipped-B	chr2R:4720211-4727157:-	novel Alt. Splicing
chr3R	26477805	26534953	-	plum	chr3R:26477805-26534953:-	novel Alt. Splicing
chr3R	9373876	9394240	-	FER	chr3R:9373876-9394240:-	novel Alt. Splicing
chr2R	9889125	9891234	-	CG1513	chr2R:9889125-9891234:-	novel Alt. Splicing
chr3R	13636526	13645752	-	sqd	chr3R:13636526-13645752:-	novel Alt. Splicing
chr2L	22925108	22927437	+	lt	chr2L:22925108-22927437:+	novel Alt. Splicing
chrX	15889733	15890031	-	MSBP	chrX:15889733-15890031:-	novel Alt. Splicing
chr3L	25109070	25114033	+	Set1	chr3L:25109070-25114033:+	novel Alt. Splicing
chr2R	4701262	4719769	-	Nipped-B	chr2R:4701262-4719769:-	novel Alt. Splicing
chr3R	4221318	4224598	+	aux	chr3R:4221318-4224598:+	novel Alt. Splicing
chr2R	19432393	19437214	-	Fak	chr2R:19432393-19437214:-	novel Alt. Splicing
chr2L	21719644	21727005	+	nolo	chr2L:21719644-21727005:+	novel Alt. Splicing
chr2L	4190825	4197964	-	CG3714	chr2L:4190825-4197964:-	novel Alt. Splicing
chr3R	23155241	23155808	-	unk	chr3R:23155241-23155808:-	novel Alt. Splicing
chr2R	9164273	9164715	-	CG8046	chr2R:9164273-9164715:-	novel Alt. Splicing
chrX	11813468	11815169	-	CG1578	chrX:11813468-11815169:-	novel Alt. Splicing
chr2L	22927766	22939886	+	lt	chr2L:22927766-22939886:+	novel Alt. Splicing
chr4	611439	613936	+	Eph	chr4:611439-613936:+	novel Alt. Splicing
chr3L	3545418	3552786	+	Eip63E	chr3L:3545418-3552786:+	novel Alt. Splicing
chr3L	4670403	4674955	-	axo	chr3L:4670403-4674955:-	novel Alt. Splicing
chr3L	27140243	27156009	+	vtd	chr3L:27140243-27156009:+	novel Alt. Splicing
chr4	237560	242460	+	CG1674	chr4:237560-242460:+	novel Alt. Splicing
chr2L	21616574	21618003	-	CG2201	chr2L:21616574-21618003:-	novel Alt. Splicing
chr2R	5604412	5604582	-	Fis1	chr2R:5604412-5604582:-	novel Alt. Splicing
chr2R	8954852	8959106	+	babo	chr2R:8954852-8959106:+	novel Alt. Splicing
chr2L	16691193	16697500	+	grp	chr2L:16691193-16697500:+	novel Alt. Splicing
chr2R	17008943	17010886	-	Ehbp1	chr2R:17008943-17010886:-	novel Alt. Splicing
chr2R	5320616	5327847	+	sxc	chr2R:5320616-5327847:+	novel Alt. Splicing
chr3L	3042451	3043440	+	Jafrac2	chr3L:3042451-3043440:+	novel Alt. Splicing
chr3L	2235579	2236049	-	CG9018	chr3L:2235579-2236049:-	novel Alt. Splicing
chr2R	5603762	5604467	-	Fis1	chr2R:5603762-5604467:-	novel Alt. Splicing
chrX	22458261	22466811	+	Usp2	chrX:22458261-22466811:+	novel Alt. Splicing
chr2R	4701262	4728813	-	Nipped-B	chr2R:4701262-4728813:-	novel Alt. Splicing
chr2R	4693484	4728813	-	Nipped-B	chr2R:4693484-4728813:-	novel Alt. Splicing
chr3R	16298551	16301822	+	gish	chr3R:16298551-16301822:+	novel Alt. Splicing
chr2L	21124522	21127849	+	CG46307	chr2L:21124522-21127849:+	novel Alt. Splicing
chrX	10779696	10786805	-	Ant2	chrX:10779696-10786805:-	novel Alt. Splicing
chr4	1226445	1230446	-	Dyrk3	chr4:1226445-1230446:-	novel Alt. Splicing
chr2R	9424267	9425246	+	prel	chr2R:9424267-9425246:+	novel Alt. Splicing
chrX	21292931	21299543	-	CG1718	chrX:21292931-21299543:-	novel Alt. Splicing
chrX	22476453	22480511	-	CG12576	chrX:22476453-22480511:-	novel Alt. Splicing
chr2L	20969524	21051773	-	CG42238	chr2L:20969524-21051773:-	novel Alt. Splicing
chr2R	4817935	4824110	-	CG17528	chr2R:4817935-4824110:-	novel Alt. Splicing
chr2R	14763009	14769277	-	Spred	chr2R:14763009-14769277:-	novel Alt. Splicing
chr2L	22043284	22043755	-	CG31601	chr2L:22043284-22043755:-	novel Alt. Splicing
chr2L	21304932	21310000	-	Mondo	chr2L:21304932-21310000:-	novel Alt. Splicing
chr2L	120266	121632	-	CG4822	chr2L:120266-121632:-	novel Alt. Splicing
chr2R	17008943	17011153	-	Ehbp1	chr2R:17008943-17011153:-	novel Alt. Splicing
chr4	1059289	1060772	-	Zyx	chr4:1059289-1060772:-	novel Alt. Splicing
chr4	210363	210557	+	Crk	chr4:210363-210557:+	novel Alt. Splicing
chr4	1124332	1124767	+	Arf102F	chr4:1124332-1124767:+	novel Alt. Splicing
chr3R	28901023	28920224	+	Doa	chr3R:28901023-28920224:+	novel Alt. Splicing
chr3R	20832874	20837584	+	Synd	chr3R:20832874-20837584:+	novel Alt. Splicing
chr4	1192771	1195841	-	PIP4K	chr4:1192771-1195841:-	novel Alt. Splicing
chr2R	4701262	4727157	-	Nipped-B	chr2R:4701262-4727157:-	novel Alt. Splicing
chr3R	29594345	29597775	+	alph	chr3R:29594345-29597775:+	novel Alt. Splicing
chr3R	15944997	15954157	+	Sap47	chr3R:15944997-15954157:+	novel Alt. Splicing
chr2L	21711411	21719513	+	nolo	chr2L:21711411-21719513:+	novel Alt. Splicing
chr2L	13550421	13609790	+	kuz	chr2L:13550421-13609790:+	novel Alt. Splicing
chr4	855841	866969	-	Gyf	chr4:855841-866969:-	novel Alt. Splicing
chr3R	29994740	29995149	-	CG7903	chr3R:29994740-29995149:-	novel Alt. Splicing
chr3R	18663818	18664608	+	Gos28	chr3R:18663818-18664608:+	novel Alt. Splicing
chr2R	23909810	23913541	+	kcc	chr2R:23909810-23913541:+	novel Alt. Splicing
chr2R	10099739	10106288	+	14-3-3zeta	chr2R:10099739-10106288:+	novel Alt. Splicing
chrX	10324357	10325813	-	alpha-Man-Ia	chrX:10324357-10325813:-	novel Alt. Splicing
chr2R	20873752	20876474	+	Ipk1	chr2R:20873752-20876474:+	novel Alt. Splicing
chr2R	4819230	4824110	-	CG17528	chr2R:4819230-4824110:-	novel Alt. Splicing
chr3R	29592168	29597240	+	alph	chr3R:29592168-29597240:+	novel Alt. Splicing
chr3R	16186639	16189202	-	Bin1	chr3R:16186639-16189202:-	novel Alt. Splicing
chr2R	5439755	5446534	+	laccase2	chr2R:5439755-5446534:+	novel Alt. Splicing
chr3L	27140243	27157809	+	vtd	chr3L:27140243-27157809:+	novel Alt. Splicing
chr2L	21628210	21629884	-	Df31	chr2L:21628210-21629884:-	novel Alt. Splicing
chr2L	12052504	12052763	-	JhI-21	chr2L:12052504-12052763:-	novel Alt. Splicing
chr4	231978	242460	+	CG1674	chr4:231978-242460:+	novel Alt. Splicing
chr2R	17090376	17091809	-	Sply	chr2R:17090376-17091809:-	novel Alt. Splicing
chr2L	20069515	20073377	+	bwa	chr2L:20069515-20073377:+	novel Alt. Splicing
chr2R	9844409	9844621	+	CG1667	chr2R:9844409-9844621:+	novel Alt. Splicing
chr3R	18174191	18175332	+	wrd	chr3R:18174191-18175332:+	novel Alt. Splicing
chr2L	22250854	22257652	+	Tif-IA	chr2L:22250854-22257652:+	novel Alt. Splicing
chr2R	6696930	6698048	+	Rab2	chr2R:6696930-6698048:+	novel Alt. Splicing
chrX	13271590	13285202	-	HDAC4	chrX:13271590-13285202:-	novel Alt. Splicing
chr3L	20771609	20773793	+	Pitslre	chr3L:20771609-20773793:+	novel Alt. Splicing
chr3L	12499489	12500874	-	CG10638	chr3L:12499489-12500874:-	novel Alt. Splicing
chr3L	5162611	5166934	-	shep	chr3L:5162611-5166934:-	novel Alt. Splicing
chrX	11713809	11714239	-	Amun	chrX:11713809-11714239:-	novel Alt. Splicing
chr2R	15374643	15375666	-	CR43275	chr2R:15374643-15375666:-	Other
chr2R	7389511	7397239	+	Dhx15	chr2R:7389511-7397239:+	Other
chr2R	17702126	17702556	+	Uhg1	chr2R:17702126-17702556:+	Other
chr2R	17699445	17702546	+	Uhg1	chr2R:17699445-17702546:+	Other
chr3R	12366912	12369202	-	GstD9	chr3R:12366912-12369202:-	Other
chr2R	17700943	17701000	+	Uhg1	chr2R:17700943-17701000:+	Other
chr2L	13841	18330	-	l(2)gl	chr2L:13841-18330:-	Other
chr3L	225850	226769	+	CR42862	chr3L:225850-226769:+	Other
chr4	250244	254516	-	dpr7	chr4:250244-254516:-	Other
chrX	763234	763440	-	CR42491	chrX:763234-763440:-	Other
chr3L	224779	224972	+	CR42862	chr3L:224779-224972:+	Other
