# Supplementary material for: The Exon Junction Complex and intron removal prevent re-splicing of mRNA
Source: PLoS Genet. 2021 May 25;17(5):e1009563. doi: 10.1371/journal.pgen.1009563 (PMC8184009; doi:10.1371/journal.pgen.1009563)
Supplement: S2 Table — (XLSX) [file pgen.1009563.s010.xlsx]

## Sheet: GeneOntology
Gene Ontology term	Cluster frequency	Genome frequency	Corrected P-Value	FDR	FALSE Positives	Genes annotated to the term
regulation of biological process	188 of 386 genes, 48.7%	4073 of 16085 genes, 25.3%	2.31e-20	0	0	cwo, bnl, emb, kuz, RnrL, mask, p120ctn, Ank, woc, luna, scra, Dys, plum, Rap2l, JhI-21, squ, Pur-alpha, vtd, Evi5, CG9776, SCCRO, CG14711, CG1578, Su(Tpl), CG44774, Mef2, nonA, Gel, cno, ORMDL, Cals, srl, barc, lt, Tlk, cyc, cv-c, rin, atl, su(f), RhoGAP102A, CG8046, CG3632, MAPk-Ak2, pum, key, alph, glo, aux, Hr78, Zyx, Ltn1, Rad23, ena, crc, tkv, 14-3-3zeta, Nedd4, Doa, Rab8, wrd, FER, ben, gu…
biological regulation	200 of 386 genes, 51.8%	4554 of 16085 genes, 28.3%	1.29e-19	0	0	cwo, bnl, emb, kuz, RnrL, mask, p120ctn, Ank, CG17544, woc, luna, scra, Dys, plum, Rap2l, JhI-21, squ, Pur-alpha, vtd, Evi5, CG9776, SCCRO, CG14711, CG1578, Su(Tpl), CG44774, PMCA, Mef2, Arf51F, nonA, Gel, cno, ORMDL, Cals, srl, Men-b, barc, lt, Tlk, cyc, cv-c, CenB1A, rin, atl, su(f), RhoGAP102A, CG8046, CG3632, MAPk-Ak2, pum, key, alph, glo, aux, Hr78, Zyx, Ltn1, Rad23, ena, crc, tkv, 14-3-3zet…
regulation of cellular process	175 of 386 genes, 45.3%	3746 of 16085 genes, 23.3%	8.72e-19	0	0	cwo, bnl, emb, kuz, RnrL, mask, p120ctn, Ank, woc, luna, scra, Dys, plum, Rap2l, JhI-21, Pur-alpha, Evi5, CG9776, SCCRO, CG14711, CG1578, Su(Tpl), CG44774, Mef2, nonA, Gel, cno, ORMDL, Cals, srl, barc, lt, Tlk, cyc, cv-c, atl, RhoGAP102A, CG8046, CG3632, MAPk-Ak2, pum, key, alph, glo, aux, Hr78, Zyx, Ltn1, Rad23, ena, crc, tkv, 14-3-3zeta, Nedd4, Doa, Rab8, wrd, FER, ben, gus, grp, pan, Dhx15, Ja…
system development	113 of 386 genes, 29.3%	1972 of 16085 genes, 12.3%	2.43e-16	0	0	cwo, Ehbp1, bnl, kuz, RhoGAP68F, mask, p120ctn, Amun, Tm1, hts, inaE, Pvf3, scra, Dys, Adf1, plum, dl, Imp, nolo, vtd, pod1, sol, Su(Tpl), Kr-h1, fdl, Akt1, Mef2, Arf51F, prel, cno, slmb, Dap160, Crk, Cals, Glt, barc, kermit, S6k, wal, Diap2, l(2)gl, Pvr, CG1129, fog, cv-c, rin, atl, Fak, pum, Chd1, alph, CtBP, aux, Idgf3, glec, Hr78, Zyx, Moe, unc-119, fray, ena, sxc, tkv, Nedd4, spi, Doa, Rab8,…
developmental process	151 of 386 genes, 39.1%	3233 of 16085 genes, 20.1%	5.19e-15	0	0	cwo, bnl, emb, kuz, RnrL, mask, p120ctn, woc, luna, scra, Dys, plum, Rap2l, squ, vtd, Pmi, SCCRO, sol, Su(Tpl), Mef2, Arf51F, cno, Cals, Glt, barc, lt, Tlk, tho2, wal, laccase2, cyc, CG1129, alpha-Man-Ia, cv-c, CenB1A, rin, atl, pum, alph, glo, aux, Idgf3, Hr78, Zyx, Sply, fray, ena, crc, tkv, 14-3-3zeta, Nedd4, Doa, Rab8, FER, ben, shep, gus, TSG101, grp, pan, PlexA, babo, CG8578, CycG, Nop60B, …
anatomical structure development	147 of 386 genes, 38.1%	3117 of 16085 genes, 19.4%	8.15e-15	0	0	cwo, bnl, emb, kuz, RnrL, mask, p120ctn, woc, luna, scra, Dys, plum, squ, vtd, Pmi, SCCRO, sol, Su(Tpl), Mef2, Arf51F, cno, Cals, Glt, barc, lt, Tlk, tho2, wal, laccase2, cyc, CG1129, alpha-Man-Ia, cv-c, CenB1A, rin, atl, pum, alph, glo, aux, Idgf3, Hr78, Zyx, Sply, fray, ena, crc, tkv, 14-3-3zeta, Nedd4, Doa, Rab8, FER, ben, shep, gus, TSG101, grp, pan, PlexA, babo, CG8578, CycG, Nop60B, sina, E…
positive regulation of biological process	101 of 386 genes, 26.2%	1730 of 16085 genes, 10.8%	1.17e-14	0	0	Ehbp1, bnl, kuz, RhoGAP68F, RnrL, mask, Pvf3, CG17018, luna, Adf1, dl, HDAC4, JhI-21, Imp, vtd, CG9776, SCCRO, Su(Tpl), Akt1, Mkrn1, bip2, Mef2, Eaf, slmb, Dap160, Crk, Usp2, Cals, srl, mei-P26, barc, S6k, Incenp, Diap2, cyc, l(2)gl, Pvr, cv-c, rin, atl, su(f), CG8046, pum, key, CtBP, Flo2, Hr78, Zyx, Moe, ena, crc, sxc, tkv, 14-3-3zeta, Nedd4, CG11486, spi, Doa, ben, gus, Diap1, pan, Dhx15, Nipp…
multicellular organism development	132 of 386 genes, 34.2%	2673 of 16085 genes, 16.6%	2.5e-14	0	0	cwo, bnl, emb, kuz, mask, p120ctn, woc, luna, scra, Dys, plum, vtd, SCCRO, sol, Su(Tpl), Mef2, Arf51F, cno, Cals, Glt, barc, lt, Tlk, wal, laccase2, cyc, CG1129, alpha-Man-Ia, cv-c, rin, atl, pum, alph, glo, aux, Idgf3, Hr78, Zyx, fray, ena, crc, tkv, 14-3-3zeta, Nedd4, Doa, Rab8, FER, ben, shep, gus, TSG101, grp, pan, PlexA, babo, Nop60B, E2f1, sina, Tsp, PI31, bwa, PDZ-GEF, Arf102F, CG6701, cnc…
response to stimulus	144 of 386 genes, 37.3%	3092 of 16085 genes, 19.2%	7.05e-14	0	0	bnl, emb, kuz, RnrL, mask, Ank, Rap2l, JhI-21, vtd, Su(Tpl), Ant2, Mef2, Arf51F, nonA, cno, srl, Glt, lt, CG2247, Tlk, tho2, cyc, alpha-Man-Ia, cv-c, rin, CG7408, atl, RhoGAP102A, CG8046, MAPk-Ak2, pum, key, alph, glo, Idgf3, Hr78, Zyx, Rad23, ena, crc, tkv, 14-3-3zeta, Nedd4, Doa, Rab8, wrd, FER, ben, shep, gus, grp, pan, Dhx15, Jafrac2, PlexA, babo, CG17691, rudhira, CycG, sina, CG3714, CG17528…
regulation of metabolic process	119 of 386 genes, 30.8%	2326 of 16085 genes, 14.5%	1.5e-13	0	0	cwo, Rm62, RnrL, mask, Paip2, hfp, stc, CG17018, woc, luna, Adf1, dl, HDAC4, Imp, squ, Pur-alpha, vtd, CG9776, SCCRO, CG14711, CG1578, Su(Tpl), Kr-h1, ZAP3, Akt1, bip2, Mef2, Eaf, nonA, cno, ORMDL, slmb, Dap160, Crk, Usp2, Bin1, srl, mei-P26, CG9425, barc, S6k, Tlk, Incenp, Diap2, cyc, l(2)gl, Pvr, Mondo, rin, su(f), Fak, CG3632, MAPk-Ak2, pum, key, FBXO11, alph, CtBP, glo, Hr78, Hel89B, Ltn1, Ra…
cellular process	283 of 386 genes, 73.3%	8526 of 16085 genes, 53.0%	1.85e-13	0	0	cwo, CG31156, bnl, emb, RnrL, p120ctn, CG17544, woc, plum, Rap2l, squ, Pur-alpha, vtd, CG9776, Pmi, SCCRO, CG1578, Su(Tpl), CG44774, Arf51F, nonA, cno, Cals, srl, barc, lt, tho2, wal, cyc, Tim17b, cv-c, CenB1A, rin, atl, RhoGAP102A, CG12065, CG3632, pum, MAPk-Ak2, CG13185, key, alph, Map205, aux, Ip259, Zyx, Sply, fray, ena, tkv, 14-3-3zeta, Nedd4, Doa, eIF2Bdelta, wrd, FER, TSG101, Dhx15, GstD9,…
cellular response to stimulus	106 of 386 genes, 27.5%	1956 of 16085 genes, 12.2%	2.79e-13	0	0	Ehbp1, bnl, emb, kuz, RhoGAP68F, mask, unc-13, Cerk, Ank, inaE, Pvf3, Rap2l, dl, HDAC4, JhI-21, Imp, vtd, Su(Tpl), Akt1, Mkrn1, CG2126, Eaf, cno, slmb, Dap160, Crk, Usp2, srl, lt, S6k, Tlk, tho2, Diap2, RhoGDI, l(2)gl, Pvr, fog, cv-c, atl, RhoGAP102A, CG8046, Fak, MAPk-Ak2, pum, key, Xrp1, alph, CtBP, Hydr2, Flo2, Zyx, Rad23, cta, crc, sxc, tkv, Rab2, 14-3-3zeta, Nedd4, spi, Doa, Rab8, wrd, FER, …
nervous system development	78 of 386 genes, 20.2%	1196 of 16085 genes, 7.4%	4.39e-13	0	0	cwo, bnl, kuz, RhoGAP68F, mask, p120ctn, Tm1, hts, inaE, Pvf3, Adf1, plum, dl, Imp, nolo, vtd, pod1, sol, Kr-h1, fdl, Akt1, prel, cno, slmb, Dap160, Cals, Glt, barc, kermit, S6k, l(2)gl, Pvr, fog, cv-c, rin, atl, Fak, pum, alph, glec, Moe, unc-119, fray, ena, tkv, Nedd4, spi, Doa, Rab8, FER, shep, ben, TSG101, Nipped-B, PlexA, babo, Cul3, Eph, klar, dlg1, CkIIbeta, E2f1, sina, Hrb27C, bwa, PDZ-GE…
positive regulation of cellular process	91 of 386 genes, 23.6%	1560 of 16085 genes, 9.7%	8.98e-13	0	0	Ehbp1, bnl, kuz, RhoGAP68F, RnrL, mask, Pvf3, CG17018, luna, Adf1, dl, JhI-21, Imp, CG9776, SCCRO, Su(Tpl), Akt1, Mkrn1, bip2, Mef2, Eaf, slmb, Dap160, Crk, Usp2, Cals, srl, mei-P26, barc, S6k, Incenp, Diap2, cyc, l(2)gl, Pvr, cv-c, atl, CG8046, pum, key, CtBP, Flo2, Moe, ena, crc, sxc, tkv, 14-3-3zeta, Nedd4, CG11486, spi, Doa, ben, Diap1, pan, Dhx15, Nipped-B, Jafrac2, PlexA, babo, bel, Cul3, E…
cell communication	98 of 386 genes, 25.4%	1772 of 16085 genes, 11.0%	1.57e-12	0	0	Ehbp1, bnl, kuz, RhoGAP68F, mask, unc-13, Cerk, Ank, inaE, Pvf3, Dys, Rap2l, dl, HDAC4, JhI-21, Imp, Akt1, Mkrn1, Arf51F, Sap47, cno, slmb, Dap160, Crk, Usp2, Cals, srl, lt, S6k, Tlk, Diap2, RhoGDI, l(2)gl, Pvr, fog, cv-c, RhoGAP102A, CG8046, Fak, pum, MAPk-Ak2, key, alph, CtBP, Hydr2, Flo2, axo, Zyx, cta, crc, sxc, tkv, Rab2, 14-3-3zeta, Nedd4, spi, Doa, Rab8, wrd, FER, ben, gus, Diap1, grp, pan…
signaling	96 of 386 genes, 24.9%	1730 of 16085 genes, 10.8%	2.77e-12	0	0	Ehbp1, bnl, kuz, RhoGAP68F, mask, unc-13, Cerk, Ank, inaE, Pvf3, Dys, Rap2l, dl, HDAC4, JhI-21, Imp, Akt1, Mkrn1, Arf51F, Sap47, cno, slmb, Dap160, Crk, Usp2, Cals, srl, S6k, Tlk, Diap2, RhoGDI, l(2)gl, Pvr, fog, cv-c, RhoGAP102A, CG8046, Fak, pum, MAPk-Ak2, key, alph, CtBP, Hydr2, Flo2, axo, Zyx, cta, crc, sxc, tkv, Rab2, 14-3-3zeta, Nedd4, spi, Doa, Rab8, wrd, FER, ben, gus, Diap1, grp, pan, Dh…
signal transduction	87 of 386 genes, 22.5%	1479 of 16085 genes, 9.2%	2.9e-12	0	0	Ehbp1, bnl, kuz, RhoGAP68F, mask, unc-13, Cerk, Ank, inaE, Pvf3, Rap2l, dl, HDAC4, Imp, Akt1, Mkrn1, cno, slmb, Dap160, Crk, Usp2, srl, S6k, Tlk, Diap2, RhoGDI, l(2)gl, Pvr, fog, cv-c, RhoGAP102A, CG8046, Fak, pum, MAPk-Ak2, key, alph, CtBP, Hydr2, Flo2, Zyx, cta, crc, sxc, tkv, Rab2, 14-3-3zeta, Nedd4, spi, Doa, Rab8, wrd, FER, ben, gus, Diap1, grp, pan, Dhx15, Jafrac2, PlexA, babo, CRMP, Cul3, …
phosphorylation	52 of 386 genes, 13.5%	628 of 16085 genes, 3.9%	8.2e-12	0	0	CG7028, tkv, spi, Doa, wrd, FER, Cerk, Eno, ben, grp, Dyrk3, Ipk1, Dhx15, Galk, babo, CaMKI, Pmi, Akt1, Eph, PIP4K, CycG, cno, CkIIbeta, Crk, Dap160, srl, CG17528, Tlk, S6k, lok, Incenp, Pfrx, wal, l(2)gl, Pvr, PDZ-GEF, Slik, nmdyn-D7, Fak, MAPk-Ak2, rl, myo, Pitslre, ND-49, alph, Gk1, aux, Eip63E, Gprk1, fry, crc, fray
cell surface receptor signaling pathway	55 of 386 genes, 14.2%	695 of 16085 genes, 4.3%	8.42e-12	0	0	sxc, tkv, 14-3-3zeta, Nedd4, Ehbp1, bnl, spi, kuz, Doa, mask, wrd, FER, ben, Diap1, pan, inaE, Pvf3, PlexA, babo, dl, HDAC4, Cul3, Eph, Akt1, Mkrn1, PIP4K, CycG, dlg1, slmb, Dap160, Crk, Usp2, sina, srl, S6k, Diap2, l(2)gl, Pvr, cic, akirin, PDZ-GEF, crol, CG8046, pum, rl, myo, key, Pitslre, alph, CtBP, Flo2, Cul1, Gprk1, fuss, CG1667
regulation of macromolecule metabolic process	109 of 386 genes, 28.2%	2152 of 16085 genes, 13.4%	1.05e-11	0	0	cwo, Rm62, RnrL, mask, Paip2, hfp, stc, CG17018, woc, luna, Adf1, dl, HDAC4, Imp, squ, Pur-alpha, vtd, CG9776, SCCRO, CG14711, CG1578, Su(Tpl), Kr-h1, ZAP3, bip2, Mef2, Eaf, nonA, cno, ORMDL, slmb, Dap160, Crk, Usp2, Bin1, srl, mei-P26, CG9425, barc, Tlk, Incenp, Diap2, cyc, l(2)gl, Pvr, Mondo, rin, Fak, MAPk-Ak2, pum, key, FBXO11, alph, CtBP, glo, Hr78, Hel89B, Ltn1, Rad23, crc, sxc, tkv, 14-3-3…
regulation of multicellular organismal process	57 of 386 genes, 14.8%	782 of 16085 genes, 4.9%	8.85e-11	0	0	tkv, cwo, Nedd4, spi, kuz, Doa, RhoGAP68F, Rab8, mask, FER, ben, Diap1, TSG101, grp, PlexA, Adf1, babo, plum, dl, Imp, Cul3, Kr-h1, Akt1, Mkrn1, PIP4K, klar, dlg1, slmb, Dap160, E2f1, Usp2, sina, Cals, barc, S6k, Hrb27C, cyc, l(2)gl, Pvr, PDZ-GEF, cv-c, rin, atl, Fak, pum, cnc, rl, alph, Nca, Zyx, Archease, Cul1, cta, unk, fry, ena, CG1667
regulation of cellular metabolic process	105 of 386 genes, 27.2%	2103 of 16085 genes, 13.1%	1.05e-10	0	0	cwo, Rm62, RnrL, mask, Paip2, hfp, stc, CG17018, woc, luna, Adf1, dl, HDAC4, Imp, Pur-alpha, CG9776, SCCRO, CG14711, CG1578, Su(Tpl), Kr-h1, ZAP3, Akt1, bip2, Mef2, Eaf, nonA, cno, ORMDL, slmb, Dap160, Crk, Usp2, Bin1, srl, mei-P26, barc, S6k, Tlk, Incenp, Diap2, cyc, l(2)gl, Pvr, Mondo, Fak, CG3632, pum, MAPk-Ak2, key, FBXO11, alph, CtBP, glo, Hr78, Hel89B, Ltn1, Rad23, crc, tkv, 14-3-3zeta, Ned…
regulation of multicellular organismal development	48 of 386 genes, 12.4%	601 of 16085 genes, 3.7%	3.98e-10	0	0	tkv, cwo, Nedd4, spi, kuz, RhoGAP68F, Rab8, mask, FER, ben, Diap1, TSG101, grp, PlexA, Adf1, babo, plum, Imp, Kr-h1, Akt1, klar, dlg1, Dap160, slmb, Usp2, sina, Cals, barc, S6k, Hrb27C, l(2)gl, Pvr, PDZ-GEF, cv-c, rin, atl, Fak, pum, cnc, rl, alph, Zyx, Archease, Cul1, cta, unk, fry, ena
neurogenesis	63 of 386 genes, 16.3%	959 of 16085 genes, 6.0%	4.01e-10	0	0	tkv, cwo, Nedd4, bnl, spi, kuz, Doa, mask, p120ctn, FER, ben, shep, TSG101, Tm1, hts, inaE, Pvf3, PlexA, Adf1, babo, plum, dl, Imp, vtd, Cul3, pod1, Kr-h1, Eph, Akt1, klar, prel, cno, slmb, Dap160, sina, Glt, barc, S6k, kermit, Hrb27C, l(2)gl, Pvr, fog, PDZ-GEF, cv-c, rin, atl, CG6701, pum, cnc, rl, myo, Bsg, Atg6, alph, pho, Fur2, Archease, Moe, Cul1, unk, fry, ena
negative regulation of biological process	85 of 386 genes, 22.0%	1554 of 16085 genes, 9.7%	4.2e-10	0	0	cwo, Rm62, RhoGAP68F, mask, Paip2, hts, hfp, stc, CG17018, plum, Rap2l, dl, squ, Pur-alpha, CG9776, CG44774, Kr-h1, Akt1, Gel, ORMDL, slmb, Dap160, Usp2, Bin1, srl, CG9425, Tlk, Diap2, cyc, l(2)gl, Pvr, Svil, cv-c, rin, Fak, pum, key, FBXO11, Xrp1, alph, CtBP, aux, Zyx, ena, tkv, 14-3-3zeta, Nedd4, CG11486, spi, Doa, CG10077, wrd, TSG101, Diap1, grp, pan, Mi-2, PlexA, babo, bel, LSm3, Cul3, PIP4K…
protein phosphorylation	40 of 386 genes, 10.4%	435 of 16085 genes, 2.7%	5.44e-10	0	0	CG7028, tkv, spi, Doa, wrd, FER, ben, grp, Dyrk3, Dhx15, babo, CaMKI, Akt1, Eph, CycG, cno, CkIIbeta, Crk, Dap160, CG17528, Tlk, S6k, lok, Incenp, l(2)gl, Pvr, PDZ-GEF, Slik, Fak, rl, MAPk-Ak2, myo, Pitslre, alph, aux, Eip63E, Gprk1, crc, fray, fry
regulation of primary metabolic process	100 of 386 genes, 25.9%	2010 of 16085 genes, 12.5%	6.63e-10	0	0	cwo, Rm62, RnrL, mask, Paip2, hfp, stc, CG17018, woc, luna, Adf1, dl, HDAC4, Imp, Pur-alpha, CG9776, SCCRO, CG14711, CG1578, Su(Tpl), Kr-h1, ZAP3, Akt1, bip2, Mef2, Eaf, nonA, cno, ORMDL, slmb, Dap160, Crk, Usp2, Bin1, srl, mei-P26, barc, Tlk, Incenp, Diap2, cyc, l(2)gl, Pvr, Mondo, pum, MAPk-Ak2, key, FBXO11, alph, CtBP, glo, Hr78, Hel89B, Ltn1, Rad23, crc, tkv, 14-3-3zeta, Nedd4, spi, Doa, wrd,…
regulation of developmental process	55 of 386 genes, 14.2%	772 of 16085 genes, 4.8%	6.64e-10	0	0	tkv, cwo, Nedd4, spi, kuz, RhoGAP68F, Rab8, mask, FER, ben, Diap1, TSG101, grp, PlexA, Adf1, babo, plum, dl, Imp, Kr-h1, Akt1, Fis1, Mkrn1, PIP4K, klar, dlg1, slmb, Dap160, E2f1, Usp2, sina, Cals, barc, S6k, Hrb27C, l(2)gl, Pvr, fog, PDZ-GEF, cv-c, rin, atl, Fak, pum, cnc, rl, alph, Zyx, Moe, Archease, Cul1, cta, unk, fry, ena
cellular developmental process	96 of 386 genes, 24.9%	1897 of 16085 genes, 11.8%	8.46e-10	0	0	cwo, bnl, kuz, mask, p120ctn, Tm1, hts, hfp, inaE, Pvf3, scra, Adf1, plum, dl, Imp, squ, vtd, Pmi, pod1, Kr-h1, Akt1, Mkrn1, Mef2, Arf51F, prel, cno, slmb, Dap160, Crk, CG41099, mei-P26, Glt, barc, kermit, S6k, tho2, l(2)gl, Pvr, fog, cv-c, CenB1A, rin, atl, pum, Chd1, alph, CtBP, Hydr2, glo, aux, Hr78, Moe, cta, ena, tkv, 14-3-3zeta, Nedd4, spi, Doa, FER, ben, shep, TSG101, gus, Diap1, pan, Plex…
regulation of nitrogen compound metabolic process	99 of 386 genes, 25.6%	1993 of 16085 genes, 12.4%	1e-09	0	0	cwo, Rm62, RnrL, mask, Paip2, hfp, stc, CG17018, woc, luna, Adf1, dl, HDAC4, Imp, Pur-alpha, CG9776, SCCRO, CG14711, CG1578, Su(Tpl), Kr-h1, ZAP3, bip2, Mef2, Eaf, nonA, cno, ORMDL, slmb, Dap160, Crk, Usp2, Bin1, srl, mei-P26, barc, Tlk, Incenp, Diap2, cyc, l(2)gl, Pvr, Mondo, pum, MAPk-Ak2, key, FBXO11, alph, CtBP, glo, Hr78, Hel89B, Ltn1, Rad23, crc, tkv, 14-3-3zeta, Nedd4, spi, Doa, wrd, ben, …
regulation of cellular component organization	58 of 386 genes, 15.0%	862 of 16085 genes, 5.4%	1.54e-09	0	0	tkv, Rab2, Nedd4, Ehbp1, CG11486, kuz, RhoGAP68F, Rab8, mask, p120ctn, FER, Eno, Paip2, Tm1, hts, hfp, Nipped-B, Mi-2, PlexA, Adf1, plum, Imp, Pur-alpha, Kr-h1, ZAP3, Akt1, Fis1, PIP4K, klar, dlg1, Gel, slmb, Crk, Cals, srl, lt, Tlk, S6k, CG1674, PI31, cic, fog, Svil, PDZ-GEF, Slik, crol, cv-c, atl, Fak, pum, cnc, Flo2, endos, Moe, Archease, cta, fry, ena
cellular component organization	136 of 386 genes, 35.2%	3209 of 16085 genes, 20.0%	1.85e-09	0	0	cwo, bnl, emb, kuz, mask, p120ctn, woc, luna, scra, plum, squ, Pur-alpha, vtd, Pmi, Clc, Arf51F, Gel, cno, Cals, srl, Glt, lt, Tlk, Tim17b, CG42748, cv-c, CenB1A, rin, atl, pum, MAPk-Ak2, CG13185, Map205, glo, aux, Rad23, ena, tkv, 14-3-3zeta, Nedd4, Df31, CG14894, Rab8, wrd, FER, ben, TSG101, gus, grp, pan, PlexA, babo, LSm3, CycG, Gp210, E2f1, lok, PI31, Trpm, PDZ-GEF, CG6701, cnc, Bsg, Irbp, e…
enzyme linked receptor protein signaling pathway	32 of 386 genes, 8.3%	296 of 16085 genes, 1.8%	1.97e-09	0	0	sxc, tkv, 14-3-3zeta, bnl, spi, mask, wrd, FER, Pvf3, babo, HDAC4, Cul3, Akt1, Eph, Mkrn1, PIP4K, CycG, dlg1, Crk, slmb, sina, srl, S6k, cic, Pvr, PDZ-GEF, rl, pum, myo, alph, Cul1, fuss
regulation of response to stimulus	62 of 386 genes, 16.1%	972 of 16085 genes, 6.0%	2.33e-09	0	0	sxc, 14-3-3zeta, Nedd4, Ehbp1, Rm62, emb, spi, kuz, Doa, mask, wrd, ben, Diap1, Dhx15, Jafrac2, PlexA, dl, Imp, Cul3, Akt1, Mkrn1, PIP4K, CycG, dlg1, cno, slmb, Dap160, Crk, Usp2, srl, S6k, lok, Diap2, l(2)gl, Pvr, akirin, PDZ-GEF, crol, cv-c, atl, CG8046, Fak, pum, MAPk-Ak2, rl, myo, Atg6, key, Pitslre, alph, CtBP, Flo2, Ect4, Nca, Zyx, Hr78, Archease, Cul1, Gprk1, fuss, crc, CG1667
transmembrane receptor protein tyrosine kinase signaling pathway	28 of 386 genes, 7.3%	228 of 16085 genes, 1.4%	2.42e-09	0	0	sxc, slmb, Crk, 14-3-3zeta, sina, bnl, srl, spi, S6k, mask, wrd, FER, Pvr, cic, PDZ-GEF, Pvf3, pum, rl, HDAC4, alph, Cul3, Akt1, Eph, Mkrn1, Cul1, PIP4K, CycG, dlg1
cell development	84 of 386 genes, 21.8%	1578 of 16085 genes, 9.8%	2.64e-09	0	0	cwo, kuz, mask, p120ctn, Tm1, hts, hfp, Pvf3, scra, Adf1, plum, dl, Imp, squ, vtd, pod1, Kr-h1, Akt1, Mkrn1, Mef2, prel, slmb, Dap160, Crk, CG41099, mei-P26, Glt, barc, kermit, S6k, tho2, l(2)gl, Pvr, fog, cv-c, rin, atl, pum, Chd1, alph, Hydr2, glo, aux, Moe, cta, ena, tkv, 14-3-3zeta, Nedd4, spi, Doa, FER, ben, shep, TSG101, gus, Diap1, PlexA, babo, bel, Cul3, Eph, klar, dlg1, CkIIbeta, Nop60B,…
phosphate-containing compound metabolic process	67 of 386 genes, 17.4%	1109 of 16085 genes, 6.9%	3.05e-09	0	0	CG7028, RnrL, Cerk, Galk, CG2201, CaMKI, Pp2C1, Pmi, Akt1, cno, Dap160, Crk, srl, Tlk, S6k, Incenp, wal, l(2)gl, Pvr, nmdyn-D7, Fak, CG3632, MAPk-Ak2, alph, aux, LPCAT, fray, crc, tkv, spi, Doa, wrd, Eno, FER, CG17224, ben, Dyrk3, grp, Ipk1, Dhx15, PlexA, babo, CG17691, Eph, PIP4K, CycG, CG17598, CkIIbeta, CG3714, CG17528, lok, Pfrx, Slik, PDZ-GEF, CG17294, Ac3, rl, myo, Pitslre, ND-49, PpD3, Gk1…
cell differentiation	93 of 386 genes, 24.1%	1850 of 16085 genes, 11.5%	3.27e-09	0	0	cwo, bnl, kuz, mask, p120ctn, Tm1, hts, hfp, inaE, Pvf3, scra, Adf1, plum, dl, Imp, squ, vtd, pod1, Kr-h1, Akt1, Mkrn1, Mef2, Arf51F, prel, cno, slmb, Dap160, Crk, CG41099, mei-P26, Glt, barc, kermit, S6k, tho2, l(2)gl, Pvr, fog, cv-c, rin, atl, pum, Chd1, alph, CtBP, Hydr2, glo, aux, Hr78, Moe, cta, ena, tkv, 14-3-3zeta, Nedd4, spi, Doa, FER, ben, shep, TSG101, gus, Diap1, pan, PlexA, bel, babo,…
neuron differentiation	56 of 386 genes, 14.5%	828 of 16085 genes, 5.1%	3.29e-09	0	0	tkv, cwo, Nedd4, spi, kuz, Doa, mask, p120ctn, FER, ben, shep, TSG101, Tm1, hts, Pvf3, PlexA, Adf1, babo, plum, dl, Imp, vtd, Cul3, pod1, Kr-h1, Eph, Akt1, klar, prel, slmb, sina, Glt, S6k, kermit, Hrb27C, fog, PDZ-GEF, cv-c, rin, atl, CG6701, pum, cnc, rl, myo, Bsg, Atg6, alph, pho, Fur2, Moe, Archease, Cul1, unk, fry, ena
generation of neurons	59 of 386 genes, 15.3%	916 of 16085 genes, 5.7%	5.96e-09	0	0	tkv, cwo, Nedd4, spi, kuz, Doa, mask, p120ctn, FER, ben, shep, TSG101, Tm1, hts, Pvf3, PlexA, Adf1, babo, plum, dl, Imp, vtd, Cul3, pod1, Kr-h1, Eph, Akt1, klar, prel, slmb, Dap160, sina, Glt, barc, S6k, kermit, Hrb27C, l(2)gl, fog, PDZ-GEF, cv-c, rin, atl, CG6701, pum, cnc, rl, myo, Bsg, Atg6, alph, pho, Fur2, Archease, Moe, Cul1, unk, fry, ena
phosphorus metabolic process	67 of 386 genes, 17.4%	1128 of 16085 genes, 7.0%	6.6e-09	0	0	CG7028, RnrL, Cerk, Galk, CG2201, CaMKI, Pp2C1, Pmi, Akt1, cno, Dap160, Crk, srl, Tlk, S6k, Incenp, wal, l(2)gl, Pvr, nmdyn-D7, Fak, CG3632, MAPk-Ak2, alph, aux, LPCAT, fray, crc, tkv, spi, Doa, wrd, Eno, FER, CG17224, ben, Dyrk3, grp, Ipk1, Dhx15, PlexA, babo, CG17691, Eph, PIP4K, CycG, CG17598, CkIIbeta, CG3714, CG17528, lok, Pfrx, Slik, PDZ-GEF, CG17294, Ac3, rl, myo, Pitslre, ND-49, PpD3, Gk1…
cellular component organization or biogenesis	139 of 386 genes, 36.0%	3369 of 16085 genes, 20.9%	7.12e-09	0	0	cwo, bnl, emb, kuz, mask, p120ctn, woc, luna, scra, plum, squ, Pur-alpha, vtd, Pmi, Clc, Arf51F, Gel, cno, ORMDL, Cals, srl, Glt, lt, Tlk, Tim17b, CG42748, cv-c, CenB1A, rin, atl, pum, MAPk-Ak2, CG13185, Map205, glo, aux, Ip259, Rad23, ena, tkv, 14-3-3zeta, Nedd4, Df31, CG14894, Rab8, wrd, FER, ben, TSG101, gus, grp, pan, PlexA, babo, LSm3, CycG, Nop60B, Gp210, E2f1, lok, PI31, Trpm, PDZ-GEF, CG6…
regulation of nervous system development	35 of 386 genes, 9.1%	371 of 16085 genes, 2.3%	8.76e-09	0	0	tkv, cwo, Nedd4, spi, kuz, RhoGAP68F, Rab8, mask, PlexA, Adf1, babo, plum, Imp, Kr-h1, Akt1, dlg1, Dap160, slmb, sina, Cals, barc, S6k, l(2)gl, PDZ-GEF, cv-c, atl, Fak, rl, pum, alph, Archease, Cul1, unk, ena, fry
cellular metabolic process	202 of 386 genes, 52.3%	5698 of 16085 genes, 35.4%	8.81e-09	0	0	cwo, CG31156, kuz, RnrL, mask, CG17544, woc, luna, Pur-alpha, vtd, CG9776, Pp2C1, Pmi, SCCRO, CG14711, CG1578, Su(Tpl), Mef2, Arf51F, nonA, cno, ORMDL, CG1677, srl, Men-b, barc, lt, CG2247, Tlk, tho2, wal, cyc, alpha-Man-Ia, su(f), CG12065, CG3632, MAPk-Ak2, pum, CG13185, key, alph, glo, aux, LPCAT, Idgf3, Ip259, Hr78, Ltn1, Rad23, Sply, fray, crc, tkv, 14-3-3zeta, Nedd4, Doa, eIF2Bdelta, wrd, FE…
localization	111 of 386 genes, 28.8%	2449 of 16085 genes, 15.2%	9.89e-09	0	0	Ehbp1, bnl, emb, CG7011, Gos28, kuz, RhoGAP68F, unc-13, CG1718, Cerk, Ank, Tm1, hts, CG17119, Pvf3, scra, Dys, Rap2l, JhI-21, Evi5, Clc, pod1, CG44774, PMCA, Akt1, Ant2, Mef2, Arf51F, prel, cno, slmb, Dap160, Crk, Usp2, Vps24, CG41099, lt, S6k, Incenp, tho2, Tim17b, l(2)gl, Pvr, fog, CG8671, cv-c, CG8046, CG11665, pum, godzilla, glo, Flo2, aux, Hr78, Zyx, larp, Moe, unc-119, CG10616, glob1, cta, …
positive regulation of developmental process	31 of 386 genes, 8.0%	299 of 16085 genes, 1.9%	1.35e-08	0	0	slmb, Dap160, tkv, Nedd4, Usp2, E2f1, Cals, spi, kuz, RhoGAP68F, S6k, Hrb27C, mask, Pvr, ben, PDZ-GEF, Diap1, atl, PlexA, babo, rl, dl, Imp, Zyx, Archease, Akt1, Fis1, Mkrn1, Cul1, PIP4K, dlg1
positive regulation of multicellular organismal process	31 of 386 genes, 8.0%	303 of 16085 genes, 1.9%	1.92e-08	0	0	slmb, Dap160, tkv, Nedd4, Usp2, E2f1, Cals, spi, kuz, RhoGAP68F, S6k, Hrb27C, mask, Pvr, ben, PDZ-GEF, Diap1, atl, PlexA, babo, rl, Imp, Nca, Zyx, Archease, Akt1, Mkrn1, Cul1, PIP4K, dlg1, CG1667
animal organ development	74 of 386 genes, 19.2%	1354 of 16085 genes, 8.4%	2.27e-08	0	0	Ehbp1, bnl, kuz, RhoGAP68F, mask, p120ctn, Amun, Pvf3, scra, Dys, nolo, Su(Tpl), Kr-h1, fdl, Mef2, Arf51F, cno, Crk, wal, Diap2, l(2)gl, Pvr, CG1129, fog, cv-c, rin, atl, Chd1, alph, CtBP, aux, Idgf3, Zyx, Moe, fray, ena, tkv, sxc, Nedd4, spi, Doa, TSG101, gus, Diap1, grp, pan, Nipped-B, babo, bel, Stim, Cul3, Eph, klar, dlg1, CkIIbeta, Nop60B, E2f1, sina, PI31, Tsp, akirin, cic, bwa, PDZ-GEF, cr…
positive regulation of metabolic process	60 of 386 genes, 15.5%	975 of 16085 genes, 6.1%	2.54e-08	0	0	Nedd4, spi, Doa, RnrL, mask, ben, Diap1, gus, pan, Dhx15, Nipped-B, CG17018, Jafrac2, luna, PlexA, Adf1, dl, vtd, CG9776, SCCRO, Cul3, Su(Tpl), Eph, bip2, Mef2, Eaf, slmb, Dap160, Crk, sina, E2f1, Usp2, srl, mei-P26, barc, S6k, lok, Incenp, Hrb27C, CG5098, Diap2, PI31, cyc, Pvr, akirin, Slik, rin, su(f), pum, cnc, myo, key, CtBP, pho, SCAP, MED10, Cul1, fry, crc, CG1667
anatomical structure morphogenesis	86 of 386 genes, 22.3%	1707 of 16085 genes, 10.6%	2.59e-08	0	0	cwo, bnl, kuz, RhoGAP68F, mask, p120ctn, Tm1, hts, scra, Dys, squ, Pmi, pod1, Kr-h1, Mef2, Arf51F, prel, cno, slmb, Crk, CG41099, Glt, kermit, S6k, wal, l(2)gl, Pvr, fog, cv-c, CenB1A, rin, atl, pum, Chd1, alph, CtBP, aux, Zyx, Moe, cta, ena, tkv, 14-3-3zeta, Nedd4, spi, Doa, FER, miple2, ben, TSG101, gus, Diap1, grp, pan, Nipped-B, PlexA, babo, bel, Stim, Cul3, Eph, Fis1, Vha26, klar, dlg1, E2f1…
multicellular organismal process	159 of 386 genes, 41.2%	4165 of 16085 genes, 25.9%	4.65e-08	0	0	cwo, bnl, emb, kuz, mask, p120ctn, woc, luna, scra, Dys, plum, Rap2l, squ, vtd, SCCRO, sol, Su(Tpl), Mef2, Arf51F, nonA, cno, Cals, srl, Glt, barc, lt, Tlk, tho2, wal, laccase2, cyc, CG1129, alpha-Man-Ia, cv-c, rin, atl, pum, alph, glo, aux, Idgf3, Hr78, Zyx, fray, ena, crc, tkv, 14-3-3zeta, Nedd4, Doa, Rab8, FER, ben, shep, gus, TSG101, grp, pan, PlexA, babo, CycG, Nop60B, sina, E2f1, lok, Tif-I…
regulation of cell development	33 of 386 genes, 8.5%	359 of 16085 genes, 2.2%	7.39e-08	0	0	cwo, Nedd4, spi, kuz, mask, Diap1, PlexA, Adf1, babo, Imp, Kr-h1, Akt1, Mkrn1, klar, Dap160, slmb, E2f1, sina, barc, S6k, Hrb27C, l(2)gl, Pvr, PDZ-GEF, cv-c, atl, rl, cnc, alph, Archease, Cul1, unk, fry
response to stress	70 of 386 genes, 18.1%	1277 of 16085 genes, 7.9%	8.05e-08	0	0	Rm62, emb, RnrL, Tm1, inaE, dl, HDAC4, JhI-21, Imp, vtd, Su(Tpl), Kr-h1, Akt1, CG2126, Eaf, cno, slmb, Crk, Usp2, srl, Glt, lt, CG2247, S6k, tho2, Diap2, cyc, Pvr, rin, CG7408, atl, CG8046, MAPk-Ak2, key, Xrp1, alph, glo, Flo2, Idgf3, Hr78, Rad23, crc, FER, shep, ZnT41F, ben, grp, Dhx15, Nipped-B, Jafrac2, Tep2, Cul3, Eph, CycG, rudhira, DIP1, CG3714, lok, akirin, rl, cnc, Atg6, Irbp, SCAP, Ect4,…
regulation of cell communication	55 of 386 genes, 14.2%	880 of 16085 genes, 5.5%	1.13e-07	0	0	sxc, 14-3-3zeta, Nedd4, Ehbp1, spi, kuz, Doa, mask, wrd, ben, Diap1, Dhx15, Jafrac2, Dys, JhI-21, Imp, Cul3, Akt1, Mkrn1, PIP4K, CycG, dlg1, Sap47, cno, Crk, Dap160, slmb, Usp2, Cals, srl, l(2)gl, Pvr, akirin, PDZ-GEF, crol, cv-c, CG8046, Fak, pum, MAPk-Ak2, rl, myo, key, Pitslre, alph, CtBP, Flo2, Ect4, Zyx, Nca, Cul1, Gprk1, fuss, crc, CG1667
positive regulation of nitrogen compound metabolic process	54 of 386 genes, 14.0%	857 of 16085 genes, 5.3%	1.28e-07	0	0	Nedd4, spi, RnrL, mask, ben, Diap1, gus, pan, Dhx15, Nipped-B, CG17018, Jafrac2, luna, PlexA, Adf1, dl, CG9776, SCCRO, Cul3, Su(Tpl), bip2, Mef2, Eaf, slmb, Dap160, Crk, E2f1, Usp2, sina, mei-P26, srl, barc, lok, Incenp, Hrb27C, CG5098, Diap2, PI31, cyc, Pvr, akirin, Slik, pum, cnc, myo, key, CtBP, pho, SCAP, MED10, Cul1, fry, crc, CG1667
regulation of signaling	55 of 386 genes, 14.2%	884 of 16085 genes, 5.5%	1.35e-07	0	0	sxc, 14-3-3zeta, Nedd4, Ehbp1, spi, kuz, Doa, mask, wrd, ben, Diap1, Dhx15, Jafrac2, Dys, JhI-21, Imp, Cul3, Akt1, Mkrn1, PIP4K, CycG, dlg1, Sap47, cno, Crk, Dap160, slmb, Usp2, Cals, srl, l(2)gl, Pvr, akirin, PDZ-GEF, crol, cv-c, CG8046, Fak, pum, MAPk-Ak2, rl, myo, key, Pitslre, alph, CtBP, Flo2, Ect4, Zyx, Nca, Cul1, Gprk1, fuss, crc, CG1667
positive regulation of cellular metabolic process	56 of 386 genes, 14.5%	911 of 16085 genes, 5.7%	1.4e-07	0	0	Nedd4, spi, Doa, RnrL, mask, ben, Diap1, pan, Dhx15, Nipped-B, CG17018, Jafrac2, luna, PlexA, Adf1, dl, CG9776, SCCRO, Cul3, Su(Tpl), Eph, bip2, Mef2, Eaf, slmb, Dap160, Crk, sina, E2f1, Usp2, mei-P26, srl, barc, S6k, lok, Incenp, Hrb27C, CG5098, Diap2, PI31, cyc, Pvr, akirin, Slik, pum, cnc, myo, key, CtBP, pho, SCAP, MED10, Cul1, fry, crc, CG1667
metabolic process	219 of 386 genes, 56.7%	6534 of 16085 genes, 40.6%	1.45e-07	0	0	cwo, CG31156, kuz, RnrL, mask, CG17544, woc, luna, squ, Pur-alpha, vtd, CG9776, Pp2C1, Pmi, SCCRO, CG14711, CG1578, sol, Su(Tpl), Mef2, Arf51F, nonA, cno, ORMDL, CG1677, srl, Men-b, CG15717, barc, lt, CG2247, Tlk, tho2, wal, laccase2, cyc, CG1129, alpha-Man-Ia, rin, su(f), CG12065, CG3632, MAPk-Ak2, pum, CG13185, key, alph, glo, aux, LPCAT, Idgf3, Ip259, Hr78, Ltn1, Rad23, Sply, fray, crc, tkv, 1…
organic substance metabolic process	210 of 386 genes, 54.4%	6173 of 16085 genes, 38.4%	1.47e-07	0	0	cwo, CG31156, kuz, RnrL, mask, CG17544, woc, luna, squ, Pur-alpha, vtd, CG9776, Pp2C1, Pmi, SCCRO, CG14711, CG1578, sol, Su(Tpl), Mef2, Arf51F, nonA, cno, ORMDL, CG1677, srl, Men-b, barc, lt, CG2247, Tlk, tho2, wal, cyc, alpha-Man-Ia, rin, su(f), CG12065, CG3632, MAPk-Ak2, pum, CG13185, key, alph, glo, aux, LPCAT, Idgf3, Ip259, Hr78, Ltn1, Rad23, Sply, fray, crc, tkv, 14-3-3zeta, Nedd4, CG17337, …
neuron development	46 of 386 genes, 11.9%	663 of 16085 genes, 4.1%	1.68e-07	0	0	cwo, Nedd4, kuz, Doa, p120ctn, FER, ben, shep, TSG101, Tm1, hts, Pvf3, PlexA, Adf1, babo, plum, dl, Imp, vtd, Cul3, pod1, Kr-h1, Akt1, Eph, klar, prel, slmb, Glt, S6k, kermit, Hrb27C, fog, PDZ-GEF, cv-c, atl, CG6701, cnc, pum, Bsg, Atg6, pho, Moe, Archease, Cul1, fry, ena
positive regulation of macromolecule metabolic process	54 of 386 genes, 14.0%	875 of 16085 genes, 5.4%	2.77e-07	0	0	Nedd4, spi, RnrL, mask, ben, Diap1, gus, pan, Dhx15, Nipped-B, CG17018, Jafrac2, luna, Adf1, dl, vtd, CG9776, SCCRO, Cul3, Su(Tpl), bip2, Mef2, Eaf, slmb, Dap160, Crk, E2f1, Usp2, sina, mei-P26, srl, barc, lok, Incenp, Hrb27C, CG5098, Diap2, PI31, cyc, Pvr, akirin, Slik, rin, pum, cnc, myo, key, CtBP, pho, SCAP, MED10, Cul1, fry, crc
regulation of localization	39 of 386 genes, 10.1%	513 of 16085 genes, 3.2%	3.67e-07	0	0	Rab2, Nedd4, emb, spi, Gos28, kuz, RhoGAP68F, Rab8, ZnT41F, Diap1, Nipped-B, Pvf3, Mi-2, PlexA, Dys, Rap2l, JhI-21, Stim, Evi5, CG44774, Akt1, PIP4K, klar, cno, slmb, Usp2, lt, S6k, NKAIN, Hrb27C, l(2)gl, Pvr, Slik, cnc, Cadps, Flo2, Fur2, Moe, ena
primary metabolic process	198 of 386 genes, 51.3%	5764 of 16085 genes, 35.8%	4.49e-07	0	0	cwo, CG31156, kuz, RnrL, mask, CG17544, woc, luna, Pur-alpha, vtd, CG9776, Pp2C1, Pmi, SCCRO, CG14711, CG1578, sol, Su(Tpl), Mef2, Arf51F, nonA, cno, ORMDL, CG1677, srl, barc, lt, CG2247, Tlk, tho2, wal, cyc, alpha-Man-Ia, su(f), CG12065, CG3632, MAPk-Ak2, pum, CG13185, key, alph, glo, aux, LPCAT, Idgf3, Ip259, Hr78, Ltn1, Rad23, Sply, fray, crc, tkv, 14-3-3zeta, Nedd4, CG17337, Doa, eIF2Bdelta, …
regulation of signal transduction	49 of 386 genes, 12.7%	759 of 16085 genes, 4.7%	4.75e-07	0	0	sxc, 14-3-3zeta, Nedd4, Ehbp1, spi, kuz, Doa, mask, wrd, ben, Diap1, Dhx15, Jafrac2, Imp, Cul3, Mkrn1, PIP4K, CycG, dlg1, cno, Crk, Dap160, slmb, Usp2, srl, l(2)gl, Pvr, akirin, PDZ-GEF, crol, cv-c, CG8046, Fak, pum, MAPk-Ak2, myo, key, Pitslre, alph, Flo2, CtBP, Ect4, Zyx, Nca, Cul1, Gprk1, crc, CG1667, fuss
negative regulation of cellular process	70 of 386 genes, 18.1%	1330 of 16085 genes, 8.3%	4.91e-07	0	0	cwo, RhoGAP68F, mask, Paip2, hts, hfp, stc, plum, Rap2l, dl, Pur-alpha, CG9776, CG44774, Kr-h1, Akt1, Gel, ORMDL, slmb, Dap160, Usp2, Bin1, srl, Tlk, Diap2, cyc, l(2)gl, Pvr, Svil, cv-c, Fak, pum, key, FBXO11, Xrp1, alph, CtBP, aux, Zyx, ena, Nedd4, spi, Doa, wrd, Diap1, grp, pan, Mi-2, PlexA, babo, Cul3, PIP4K, klar, CycG, dlg1, E2f1, lok, Hrb27C, cic, crol, rl, su(sable), sqd, pho, endos, Nca, …
response to external stimulus	59 of 386 genes, 15.3%	1023 of 16085 genes, 6.4%	5.06e-07	0	0	Nedd4, Rm62, kuz, Doa, FER, Cerk, ben, shep, hts, inaE, Jafrac2, PlexA, babo, dl, HDAC4, JhI-21, Imp, CG9372, CG17691, Tep2, pod1, Kr-h1, Eph, Akt1, rudhira, Mef2, DIP1, dlg1, nonA, slmb, Usp2, Glt, lt, CG2247, S6k, kermit, Hrb27C, Diap2, cyc, akirin, fog, rin, CG7408, atl, CG8046, rl, Bsg, Atg6, key, Pitslre, endos, Hr78, Archease, Moe, Cul1, Gprk1, crc, ena, CG1667
regulation of cell differentiation	35 of 386 genes, 9.1%	432 of 16085 genes, 2.7%	6.07e-07	0	0	tkv, cwo, Nedd4, spi, kuz, mask, Diap1, PlexA, Adf1, babo, dl, Imp, Kr-h1, Akt1, Mkrn1, klar, Dap160, slmb, E2f1, sina, barc, S6k, Hrb27C, l(2)gl, Pvr, PDZ-GEF, cv-c, atl, rl, cnc, alph, Archease, Cul1, unk, fry
cellular protein modification process	70 of 386 genes, 18.1%	1337 of 16085 genes, 8.3%	6.17e-07	0	0	CG7028, stc, HDAC4, CaMKI, Pp2C1, SCCRO, CG1578, fdl, Akt1, Mkrn1, Arf51F, cno, slmb, Dap160, Crk, Usp2, mei-P26, S6k, Tlk, Incenp, Diap2, l(2)gl, Pvr, Fak, CG3632, MAPk-Ak2, godzilla, FBXO11, alph, aux, fray, crc, tkv, sxc, Nedd4, spi, Doa, wrd, FER, ben, TSG101, Diap1, Dyrk3, grp, Dhx15, pall, babo, Cul3, Eph, CycG, CkIIbeta, CG17598, sina, CG17528, lok, Set1, Slik, PDZ-GEF, Arf102F, CG40045, C…
protein modification process	70 of 386 genes, 18.1%	1337 of 16085 genes, 8.3%	6.17e-07	0	0	CG7028, stc, HDAC4, CaMKI, Pp2C1, SCCRO, CG1578, fdl, Akt1, Mkrn1, Arf51F, cno, slmb, Dap160, Crk, Usp2, mei-P26, S6k, Tlk, Incenp, Diap2, l(2)gl, Pvr, Fak, CG3632, MAPk-Ak2, godzilla, FBXO11, alph, aux, fray, crc, tkv, sxc, Nedd4, spi, Doa, wrd, FER, ben, TSG101, Diap1, Dyrk3, grp, Dhx15, pall, babo, Cul3, Eph, CycG, CkIIbeta, CG17598, sina, CG17528, lok, Set1, Slik, PDZ-GEF, Arf102F, CG40045, C…
developmental maturation	25 of 386 genes, 6.5%	234 of 16085 genes, 1.5%	8.24e-07	0	0	slmb, 14-3-3zeta, Hrb27C, unc-13, l(2)gl, cic, ben, shep, gus, TSG101, Tm1, cnc, plum, Imp, Atg6, sqd, vtd, Hydr2, glo, Zyx, Moe, Cul1, klar, dlg1, CkIIbeta
epithelium development	60 of 386 genes, 15.5%	1067 of 16085 genes, 6.6%	9.42e-07	0	0	sxc, tkv, Nedd4, bnl, spi, kuz, RhoGAP68F, mask, FER, Amun, Diap1, gus, TSG101, grp, pan, Dys, babo, squ, Stim, Cul3, Su(Tpl), Akt1, Vha26, CycG, dlg1, Nop60B, cno, slmb, Crk, E2f1, sina, CG41099, kermit, Hrb27C, wal, l(2)gl, Pvr, cic, fog, PDZ-GEF, Slik, crol, cv-c, rin, rl, myo, Chd1, sqd, alph, CtBP, Idgf3, Zyx, Moe, Eip63E, cta, unk, fry, fuss, fray, ena
nitrogen compound metabolic process	191 of 386 genes, 49.5%	5554 of 16085 genes, 34.5%	1.3e-06	0	0	cwo, CG31156, kuz, RnrL, mask, woc, luna, Pur-alpha, vtd, CG9776, Pp2C1, Pmi, SCCRO, CG14711, CG1578, sol, Su(Tpl), Mef2, Arf51F, nonA, cno, ORMDL, CG1677, srl, barc, lt, CG2247, Tlk, tho2, wal, cyc, alpha-Man-Ia, su(f), CG12065, CG3632, MAPk-Ak2, pum, CG13185, key, alph, glo, aux, Idgf3, Ip259, Hr78, Ltn1, Rad23, Sply, fray, crc, tkv, 14-3-3zeta, Nedd4, CG17337, Doa, eIF2Bdelta, wrd, FER, ben, g…
tissue development	63 of 386 genes, 16.3%	1163 of 16085 genes, 7.2%	1.46e-06	0	0	sxc, tkv, Nedd4, bnl, spi, kuz, RhoGAP68F, RnrL, mask, FER, miple2, Amun, Diap1, gus, TSG101, grp, pan, Dys, babo, squ, Stim, Cul3, Su(Tpl), Akt1, Vha26, CycG, Mef2, dlg1, Nop60B, cno, slmb, Crk, E2f1, sina, CG41099, kermit, Hrb27C, wal, l(2)gl, Pvr, cic, fog, PDZ-GEF, Slik, crol, cv-c, rin, rl, myo, Chd1, sqd, alph, CtBP, Idgf3, Zyx, Moe, Eip63E, cta, unk, fry, fuss, fray, ena
regulation of multi-organism process	22 of 386 genes, 5.7%	189 of 16085 genes, 1.2%	1.85e-06	0	0	slmb, Usp2, E2f1, Rm62, spi, kuz, Doa, Hrb27C, Diap2, Pvr, akirin, Diap1, CG8046, cnc, dl, key, Pitslre, Akt1, Mkrn1, Cul1, klar, CG1667
positive regulation of cell differentiation	22 of 386 genes, 5.7%	191 of 16085 genes, 1.2%	2.26e-06	0	0	slmb, Dap160, Nedd4, E2f1, spi, kuz, S6k, Hrb27C, mask, Pvr, PDZ-GEF, Diap1, atl, PlexA, babo, rl, dl, Imp, Akt1, Archease, Mkrn1, Cul1
macromolecule modification	72 of 386 genes, 18.7%	1438 of 16085 genes, 8.9%	2.34e-06	0	0	CG7028, stc, HDAC4, CaMKI, Pp2C1, SCCRO, CG1578, fdl, Akt1, Mkrn1, Arf51F, cno, slmb, Dap160, Crk, Usp2, mei-P26, S6k, Tlk, Incenp, Diap2, l(2)gl, Pvr, Fak, CG3632, MAPk-Ak2, godzilla, FBXO11, alph, aux, fray, crc, tkv, sxc, Nedd4, spi, Doa, wrd, FER, ben, TSG101, Diap1, grp, Dyrk3, Dhx15, pall, babo, Cul3, Eph, CycG, DIP1, CkIIbeta, CG17598, Nop60B, sina, CG17528, lok, Set1, Slik, PDZ-GEF, Arf10…
macromolecule metabolic process	177 of 386 genes, 45.9%	5051 of 16085 genes, 31.4%	2.41e-06	0	0	cwo, CG31156, kuz, RnrL, mask, woc, luna, squ, Pur-alpha, vtd, CG9776, Pp2C1, SCCRO, CG14711, CG1578, sol, Su(Tpl), Mef2, Arf51F, nonA, cno, ORMDL, CG1677, srl, barc, lt, CG2247, Tlk, tho2, cyc, alpha-Man-Ia, rin, su(f), CG3632, MAPk-Ak2, pum, CG13185, key, alph, glo, aux, Idgf3, Ip259, Hr78, Ltn1, Rad23, fray, crc, tkv, 14-3-3zeta, Nedd4, CG17337, Doa, eIF2Bdelta, wrd, FER, ben, gus, TSG101, grp…
cellular component assembly	69 of 386 genes, 17.9%	1360 of 16085 genes, 8.5%	3.22e-06	0	0	bnl, emb, RhoGAP68F, mask, p120ctn, unc-13, Tm1, hts, hfp, scra, Adf1, plum, Imp, squ, Clc, Akt1, Rcd4, Gel, slmb, Cals, lt, S6k, Incenp, l(2)gl, Pvr, Svil, cv-c, rin, atl, Fak, pum, CG13185, Chd1, FBXO11, glo, Flo2, larp, Moe, unc-119, ena, tkv, Nedd4, Df31, CG11486, Rab8, FER, ben, TSG101, gus, Diap1, grp, Nipped-B, Rpn13, LSm3, klar, dlg1, E2f1, CG1674, Hrb27C, PI31, Trpm, cic, PDZ-GEF, eIF5, …
tissue morphogenesis	44 of 386 genes, 11.4%	678 of 16085 genes, 4.2%	3.63e-06	0	0	tkv, Nedd4, bnl, spi, RhoGAP68F, FER, miple2, Diap1, gus, TSG101, pan, Dys, babo, Stim, Cul3, Vha26, dlg1, cno, Crk, slmb, kermit, wal, l(2)gl, Pvr, cic, fog, PDZ-GEF, Slik, crol, cv-c, rin, rl, myo, Chd1, sqd, alph, Zyx, Moe, Eip63E, unk, cta, ena, fuss, fry
positive regulation of cell development	21 of 386 genes, 5.4%	179 of 16085 genes, 1.1%	3.87e-06	0	0	slmb, Dap160, Nedd4, E2f1, spi, kuz, S6k, Hrb27C, mask, Pvr, PDZ-GEF, Diap1, atl, PlexA, babo, rl, Imp, Akt1, Archease, Mkrn1, Cul1
cellular macromolecule metabolic process	146 of 386 genes, 37.8%	3929 of 16085 genes, 24.4%	4.23e-06	0	0	cwo, CG31156, kuz, RnrL, mask, woc, luna, Pur-alpha, vtd, CG9776, Pp2C1, SCCRO, CG14711, CG1578, Su(Tpl), Mef2, Arf51F, nonA, cno, srl, lt, CG2247, Tlk, cyc, alpha-Man-Ia, CG3632, MAPk-Ak2, pum, key, alph, glo, aux, Hr78, Ltn1, Rad23, fray, crc, tkv, 14-3-3zeta, Nedd4, Doa, eIF2Bdelta, wrd, FER, ben, gus, TSG101, grp, pan, Dyrk3, Dhx15, Jafrac2, pall, babo, LSm3, CG8578, CycG, eIF4G1, sina, E2f1,…
morphogenesis of an epithelium	43 of 386 genes, 11.1%	659 of 16085 genes, 4.1%	4.78e-06	0	0	tkv, Nedd4, bnl, spi, RhoGAP68F, FER, Diap1, gus, TSG101, pan, Dys, babo, Stim, Cul3, Vha26, dlg1, cno, Crk, slmb, kermit, wal, l(2)gl, Pvr, cic, fog, PDZ-GEF, Slik, crol, cv-c, rin, rl, myo, Chd1, sqd, alph, Zyx, Moe, Eip63E, unk, cta, ena, fuss, fry
regulation of neurogenesis	26 of 386 genes, 6.7%	276 of 16085 genes, 1.7%	5.58e-06	0	0	slmb, Dap160, cwo, sina, Nedd4, barc, spi, kuz, S6k, mask, l(2)gl, PDZ-GEF, cv-c, atl, PlexA, Adf1, babo, rl, Imp, alph, Kr-h1, Akt1, Archease, Cul1, unk, fry
positive regulation of protein metabolic process	27 of 386 genes, 7.0%	297 of 16085 genes, 1.8%	5.98e-06	0	0	slmb, Dap160, Crk, sina, Nedd4, Usp2, spi, lok, Incenp, RnrL, Hrb27C, Diap2, PI31, Pvr, ben, Slik, Diap1, gus, Dhx15, Jafrac2, pum, myo, SCCRO, Cul3, Cul1, fry, crc
cell maturation	22 of 386 genes, 5.7%	202 of 16085 genes, 1.3%	6.54e-06	0	0	slmb, 14-3-3zeta, Hrb27C, l(2)gl, cic, shep, gus, TSG101, Tm1, cnc, plum, Imp, Atg6, sqd, vtd, glo, Hydr2, Moe, Cul1, klar, dlg1, CkIIbeta
cellular catabolic process	54 of 386 genes, 14.0%	958 of 16085 genes, 6.0%	7.22e-06	0	0	Nedd4, CG11486, Doa, mask, wrd, Eno, CG17224, beta-Man, gus, CG17544, CG17018, Jafrac2, babo, pall, CRMP, CG17691, LSm3, Rpn13, Cul3, Akt1, Fis1, CG2126, DIP1, slmb, Usp2, sina, lt, CG2247, S6k, Pfrx, wal, Diap2, PI31, bwa, Psa, CG40045, Gyf, CG32850, CG3632, pum, rl, godzilla, Atg6, su(sable), FBXO11, sqd, Hydr2, Idgf3, Ect4, Ltn1, Cul1, alpha-Man-Ib, Rad23, Sply
positive regulation of multi-organism process	17 of 386 genes, 4.4%	120 of 16085 genes, 0.7%	7.65e-06	0	0	slmb, E2f1, spi, kuz, Doa, Hrb27C, Diap2, Pvr, akirin, Diap1, CG8046, dl, key, Pitslre, Akt1, Mkrn1, CG1667
imaginal disc development	41 of 386 genes, 10.6%	620 of 16085 genes, 3.9%	7.87e-06	0	0	sxc, tkv, Nedd4, bnl, spi, RhoGAP68F, Amun, Diap1, gus, TSG101, grp, pan, Dys, babo, Stim, Cul3, Su(Tpl), dlg1, Nop60B, Crk, E2f1, l(2)gl, cic, Pvr, fog, PDZ-GEF, crol, cv-c, rin, rl, myo, Chd1, alph, CtBP, Idgf3, Zyx, Moe, unk, fray, fuss, fry
regulation of gene expression	79 of 386 genes, 20.5%	1695 of 16085 genes, 10.5%	8.42e-06	0	0	cwo, Rm62, mask, Paip2, hfp, stc, CG17018, woc, luna, Adf1, dl, HDAC4, Imp, squ, Pur-alpha, vtd, CG9776, CG14711, CG1578, Su(Tpl), Kr-h1, bip2, Mef2, Eaf, nonA, Bin1, srl, mei-P26, CG9425, barc, Tlk, Diap2, cyc, Mondo, rin, pum, key, FBXO11, CtBP, glo, Hel89B, Hr78, Ltn1, crc, sxc, tkv, 14-3-3zeta, CG11486, spi, Doa, CG10077, Diap1, pan, Nipped-B, Mi-2, bel, LSm3, CG8578, dlg1, eIF4G1, E2f1, lok,…
regulation of response to stress	27 of 386 genes, 7.0%	302 of 16085 genes, 1.9%	8.59e-06	0	0	slmb, Crk, Usp2, Rm62, emb, lok, Diap2, Pvr, akirin, ben, Dhx15, atl, CG8046, MAPk-Ak2, rl, Imp, Atg6, key, alph, Ect4, Hr78, Archease, Akt1, Cul1, cno, crc, CG1667
multi-organism process	78 of 386 genes, 20.2%	1678 of 16085 genes, 10.4%	1.22e-05	0	0	Rm62, kuz, mask, Cerk, Tm1, hts, hfp, scra, dl, JhI-21, Imp, CG9372, squ, Akt1, Mkrn1, Mef2, Arf51F, nonA, slmb, Crk, Usp2, mei-P26, Glt, CG2247, Incenp, tho2, Diap2, l(2)gl, Pvr, rin, CG7408, CG8046, pum, Chd1, key, Hydr2, glo, aux, Hr78, larp, Moe, ena, tkv, 14-3-3zeta, spi, Doa, shep, ben, gus, Diap1, Jafrac2, Mi-2, bel, Tep2, Cul3, klar, CycG, DIP1, dlg1, CkIIbeta, Nop60B, E2f1, lok, Hrb27C, …
intracellular signal transduction	42 of 386 genes, 10.9%	655 of 16085 genes, 4.1%	1.24e-05	0	0	Rab2, 14-3-3zeta, spi, RhoGAP68F, Rab8, mask, wrd, unc-13, ben, gus, grp, Dhx15, Jafrac2, PlexA, CRMP, Rap2l, dl, Imp, Akt1, PIP4K, CycG, dlg1, cno, Crk, slmb, CG17528, Tlk, S6k, lok, RhoGDI, Pvr, PDZ-GEF, cv-c, Ac3, MAPk-Ak2, rl, key, alph, Zyx, Cul1, cta, crc
tube development	47 of 386 genes, 12.2%	787 of 16085 genes, 4.9%	1.39e-05	0	0	sxc, tkv, Nedd4, bnl, spi, RhoGAP68F, Amun, Diap1, gus, TSG101, grp, pan, Dys, babo, Stim, Cul3, Su(Tpl), Vha26, klar, Mef2, dlg1, Nop60B, Crk, E2f1, wal, l(2)gl, Pvr, cic, fog, PDZ-GEF, Slik, crol, cv-c, rin, cnc, rl, myo, Chd1, alph, CtBP, Idgf3, Zyx, Moe, unk, fray, fuss, fry
regulation of protein metabolic process	41 of 386 genes, 10.6%	635 of 16085 genes, 3.9%	1.56e-05	0	0	Nedd4, spi, RnrL, wrd, ben, Diap1, gus, Dhx15, Paip2, Jafrac2, SCCRO, Cul3, CG1578, CycG, cno, eIF4G1, Crk, Dap160, slmb, Usp2, sina, lok, Incenp, Hrb27C, Diap2, PI31, l(2)gl, Pvr, Slik, pum, MAPk-Ak2, myo, sqd, alph, glo, endos, Cul1, Ltn1, Rad23, crc, fry
cellular component morphogenesis	45 of 386 genes, 11.7%	738 of 16085 genes, 4.6%	1.6e-05	0	0	tkv, cwo, Nedd4, bnl, kuz, mask, p120ctn, FER, ben, gus, pan, Tm1, hts, PlexA, babo, squ, Pmi, Cul3, pod1, Eph, prel, slmb, E2f1, CG41099, Glt, S6k, kermit, Hrb27C, cic, fog, PDZ-GEF, Slik, cv-c, CenB1A, atl, CG6701, pum, cnc, rl, Bsg, pho, Moe, cta, fry, ena
positive regulation of response to stimulus	36 of 386 genes, 9.3%	516 of 16085 genes, 3.2%	1.87e-05	0	0	sxc, 14-3-3zeta, Ehbp1, spi, Doa, mask, ben, Diap1, Dhx15, Jafrac2, dl, Imp, Akt1, Mkrn1, CycG, Crk, slmb, S6k, Diap2, akirin, Pvr, PDZ-GEF, atl, CG8046, rl, myo, key, Pitslre, Flo2, CtBP, Hr78, Ect4, Archease, Gprk1, CG1667, crc
positive regulation of nervous system development	19 of 386 genes, 4.9%	161 of 16085 genes, 1.0%	2.08e-05	0	0	slmb, Dap160, tkv, Nedd4, Cals, spi, RhoGAP68F, S6k, mask, PDZ-GEF, atl, PlexA, babo, rl, Imp, Akt1, Archease, Cul1, dlg1
positive regulation of cellular protein metabolic process	25 of 386 genes, 6.5%	280 of 16085 genes, 1.7%	3.34e-05	0	0	slmb, Dap160, Crk, sina, Usp2, spi, lok, Incenp, RnrL, Hrb27C, Diap2, PI31, Pvr, ben, Slik, Diap1, Dhx15, Jafrac2, pum, myo, SCCRO, Cul3, Cul1, fry, crc
metamorphosis	35 of 386 genes, 9.1%	505 of 16085 genes, 3.1%	3.58e-05	0	0	tkv, Nedd4, spi, RhoGAP68F, shep, Diap1, gus, pan, Dys, bel, babo, Stim, Cul3, Kr-h1, dlg1, Crk, l(2)gl, cic, Pvr, PDZ-GEF, fog, crol, cv-c, rl, myo, Chd1, Atg6, alph, Zyx, Moe, Eip63E, unk, crc, fuss, fry
regulation of cellular protein metabolic process	39 of 386 genes, 10.1%	604 of 16085 genes, 3.8%	3.71e-05	0	0	spi, RnrL, wrd, ben, Diap1, Dhx15, Paip2, Jafrac2, SCCRO, Cul3, CG1578, CycG, cno, eIF4G1, Crk, Dap160, slmb, Usp2, sina, lok, Incenp, Hrb27C, Diap2, PI31, l(2)gl, Pvr, Slik, pum, MAPk-Ak2, myo, sqd, alph, glo, endos, Cul1, Ltn1, Rad23, crc, fry
cellular component biogenesis	72 of 386 genes, 18.7%	1536 of 16085 genes, 9.5%	3.81e-05	0	0	bnl, emb, RhoGAP68F, mask, p120ctn, unc-13, Tm1, hts, hfp, scra, Adf1, plum, Imp, squ, Clc, Akt1, Rcd4, Gel, ORMDL, slmb, Cals, lt, S6k, Incenp, l(2)gl, Pvr, Svil, cv-c, rin, atl, Fak, pum, CG13185, Chd1, FBXO11, glo, Flo2, Ip259, larp, Moe, unc-119, ena, tkv, Nedd4, Df31, CG11486, Rab8, FER, ben, TSG101, gus, Diap1, grp, Nipped-B, Rpn13, LSm3, klar, dlg1, Nop60B, E2f1, CG1674, Hrb27C, PI31, Trpm…
regulation of biological quality	67 of 386 genes, 17.4%	1388 of 16085 genes, 8.6%	4.23e-05	0	0	kuz, RhoGAP68F, unc-13, hts, inaE, CG17544, Pvf3, woc, Dys, plum, JhI-21, ZAP3, PMCA, Akt1, Mef2, Arf51F, Sap47, Gel, ORMDL, Cals, srl, Men-b, S6k, cyc, Pvr, Mondo, fog, Svil, cv-c, CG9911, atl, Fak, pum, MAPk-Ak2, Moe, cta, ena, tkv, Rab2, 14-3-3zeta, Nedd4, Nhe3, CG7945, Rab8, wrd, Eno, FER, ZnT41F, Nipped-B, Jafrac2, PlexA, babo, Stim, klar, dlg1, Trpm, PDZ-GEF, Arf102F, CG32000, Gyf, rl, cnc,…
catabolic process	55 of 386 genes, 14.2%	1053 of 16085 genes, 6.5%	7.13e-05	0	0	Nedd4, CG11486, Doa, mask, wrd, Eno, CG17224, beta-Man, gus, CG17544, CG17018, Jafrac2, babo, pall, CRMP, CG17691, LSm3, Rpn13, Cul3, Akt1, Fis1, CG2126, DIP1, slmb, Usp2, sina, lt, CG2247, S6k, Pfrx, wal, Diap2, PI31, bwa, Psa, CG40045, Gyf, CG32850, CG3632, pum, rl, godzilla, Atg6, su(sable), key, FBXO11, sqd, Hydr2, Idgf3, Ect4, Ltn1, Cul1, alpha-Man-Ib, Rad23, Sply
regulation of response to external stimulus	19 of 386 genes, 4.9%	174 of 16085 genes, 1.1%	7.45e-05	0	0	slmb, Usp2, Rm62, Doa, S6k, Diap2, akirin, atl, CG8046, PlexA, dl, Imp, key, Pitslre, Akt1, Archease, Cul1, Gprk1, CG1667
animal organ morphogenesis	47 of 386 genes, 12.2%	835 of 16085 genes, 5.2%	8.65e-05	0	0	tkv, Nedd4, bnl, spi, kuz, Doa, RhoGAP68F, mask, p120ctn, Diap1, gus, pan, Nipped-B, Dys, bel, babo, Stim, Cul3, Kr-h1, klar, Arf51F, dlg1, cno, Crk, sina, l(2)gl, Pvr, cic, fog, PDZ-GEF, crol, cv-c, rin, Ns2, rl, myo, Chd1, alph, CtBP, aux, Fur2, Zyx, Moe, unk, ena, fuss, fry
cell morphogenesis	38 of 386 genes, 9.8%	603 of 16085 genes, 3.7%	0.0001	0	0	tkv, cwo, Nedd4, bnl, kuz, p120ctn, FER, ben, pan, Tm1, hts, PlexA, babo, Cul3, pod1, Eph, prel, slmb, CG41099, Glt, S6k, kermit, Hrb27C, fog, PDZ-GEF, Slik, cv-c, CenB1A, atl, CG6701, cnc, pum, Bsg, pho, Moe, cta, ena, fry
embryo development	38 of 386 genes, 9.8%	603 of 16085 genes, 3.7%	0.0001	0	0	tkv, 14-3-3zeta, spi, Doa, RhoGAP68F, p120ctn, FER, ben, gus, grp, pan, Tm1, Pvf3, luna, klar, dlg1, cno, CG41099, Tlk, Hrb27C, wal, l(2)gl, cic, Pvr, PDZ-GEF, fog, cv-c, rl, cnc, pum, sqd, alph, glo, Moe, larp, Eip63E, cta, ena
macromolecule localization	52 of 386 genes, 13.5%	981 of 16085 genes, 6.1%	0.00011	0	0	Rab2, 14-3-3zeta, Ehbp1, emb, Doa, CG14894, Rab8, CG1718, gus, TSG101, Ank, Tm1, Nipped-B, Mi-2, scra, JhI-21, Evi5, Clc, pod1, Akt1, Vha26, klar, Mef2, Arf51F, prel, dlg1, CkIIbeta, cno, Gp210, Dap160, Vps24, lt, Incenp, Hrb27C, tho2, Tim17b, l(2)gl, CG8671, Bet3, Arf102F, cnc, Bsg, Atg6, sqd, CG31731, Flo2, glo, Moe, unc-119, Dbp80, CG10616, fray
regulation of cell migration	13 of 386 genes, 3.4%	81 of 16085 genes, 0.5%	0.00011	0	0	Pvf3, slmb, PlexA, Rap2l, spi, kuz, Hrb27C, Evi5, Pvr, CG44774, Akt1, Diap1, ena
cellular aromatic compound metabolic process	109 of 386 genes, 28.2%	2811 of 16085 genes, 17.5%	0.00015	0	0	CG7028, cwo, CG31156, Rm62, IntS3, RnrL, mask, hfp, stc, CG17018, woc, luna, Adf1, dl, HDAC4, Imp, Pur-alpha, vtd, CG9776, Pmi, CG14711, Su(Tpl), Kr-h1, ZAP3, bip2, Mef2, Eaf, nonA, CG1677, CG9422, Bin1, srl, mei-P26, barc, lt, Tlk, tho2, wal, cyc, Mondo, nmdyn-D7, su(f), CG12065, CG11808, pum, CG13185, key, FBXO11, Xrp1, CtBP, glo, Flo2, Ip259, Hr78, Hel89B, Rad23, crc, tkv, 14-3-3zeta, CG11486,…
nucleobase-containing compound metabolic process	105 of 386 genes, 27.2%	2683 of 16085 genes, 16.7%	0.00018	0	0	CG7028, cwo, CG31156, Rm62, IntS3, RnrL, mask, hfp, stc, CG17018, woc, luna, Adf1, dl, HDAC4, Imp, Pur-alpha, vtd, CG9776, Pmi, CG14711, Su(Tpl), Kr-h1, ZAP3, bip2, Mef2, Eaf, nonA, CG1677, CG9422, Bin1, srl, mei-P26, barc, Tlk, tho2, wal, cyc, Mondo, nmdyn-D7, su(f), CG12065, CG11808, pum, CG13185, key, FBXO11, Xrp1, CtBP, glo, Ip259, Hr78, Hel89B, Rad23, crc, tkv, 14-3-3zeta, CG11486, Doa, Eno,…
regulation of growth	25 of 386 genes, 6.5%	307 of 16085 genes, 1.9%	0.0002	0	0	tkv, srl, kuz, RhoGAP68F, S6k, Rab8, l(2)gl, cic, TSG101, rin, Paip2, hfp, Nipped-B, atl, Fak, pum, babo, plum, SCCRO, Zyx, Akt1, PIP4K, CycG, dlg1, ena
sensory organ development	35 of 386 genes, 9.1%	542 of 16085 genes, 3.4%	0.0002	0	0	tkv, Ehbp1, bnl, spi, Doa, mask, p120ctn, Amun, Diap1, scra, babo, Stim, Cul3, Kr-h1, klar, Arf51F, cno, sina, Diap2, l(2)gl, cic, PDZ-GEF, rin, Arf102F, Ns2, rl, myo, alph, CtBP, Fur2, aux, Moe, unk, ena, fry
regulation of cell motility	13 of 386 genes, 3.4%	85 of 16085 genes, 0.5%	0.0002	0	0	Pvf3, slmb, PlexA, Rap2l, spi, kuz, Hrb27C, Evi5, Pvr, CG44774, Akt1, Diap1, ena
heterocycle metabolic process	107 of 386 genes, 27.7%	2760 of 16085 genes, 17.2%	0.00021	0	0	CG7028, cwo, CG31156, Rm62, IntS3, RnrL, mask, hfp, stc, CG17018, woc, luna, Adf1, dl, HDAC4, Imp, Pur-alpha, vtd, CG9776, Pmi, CG14711, Su(Tpl), Kr-h1, ZAP3, bip2, Mef2, Eaf, nonA, CG1677, CG9422, Bin1, srl, mei-P26, barc, lt, Tlk, tho2, wal, cyc, Mondo, nmdyn-D7, su(f), CG12065, CG11808, pum, CG13185, key, FBXO11, Xrp1, CtBP, glo, Ip259, Hr78, Hel89B, Rad23, crc, tkv, 14-3-3zeta, CG11486, Doa, …
neuron projection development	34 of 386 genes, 8.8%	520 of 16085 genes, 3.2%	0.00023	0	0	cwo, Nedd4, kuz, p120ctn, FER, ben, Tm1, hts, PlexA, Adf1, babo, Imp, Cul3, pod1, Kr-h1, Akt1, Eph, prel, Glt, S6k, kermit, Hrb27C, fog, cv-c, atl, CG6701, cnc, pum, Bsg, pho, Moe, Archease, ena, fry
growth	31 of 386 genes, 8.0%	447 of 16085 genes, 2.8%	0.00023	0	0	tkv, srl, kuz, RhoGAP68F, S6k, RnrL, Rab8, l(2)gl, FER, cic, ben, TSG101, pan, rin, Paip2, hfp, Nipped-B, atl, Fak, pum, babo, plum, Imp, SCCRO, Zyx, Akt1, PIP4K, Eip63E, CycG, dlg1, ena
organic cyclic compound metabolic process	109 of 386 genes, 28.2%	2867 of 16085 genes, 17.8%	0.00042	0	0	CG7028, cwo, CG31156, Rm62, IntS3, RnrL, mask, hfp, stc, CG17018, woc, luna, Adf1, dl, HDAC4, Imp, Pur-alpha, vtd, CG9776, Pmi, CG14711, Su(Tpl), Kr-h1, ZAP3, bip2, Mef2, Eaf, nonA, CG1677, CG9422, Bin1, srl, mei-P26, barc, lt, Tlk, tho2, wal, cyc, Mondo, nmdyn-D7, su(f), CG12065, CG11808, pum, CG13185, key, FBXO11, Xrp1, CtBP, glo, Flo2, Ip259, Hr78, Hel89B, Rad23, crc, tkv, 14-3-3zeta, CG11486,…
positive regulation of response to external stimulus	13 of 386 genes, 3.4%	91 of 16085 genes, 0.6%	0.00047	0	0	atl, CG8046, dl, Imp, Doa, key, S6k, Pitslre, Diap2, akirin, Archease, Akt1, CG1667
regulation of neuron differentiation	19 of 386 genes, 4.9%	196 of 16085 genes, 1.2%	0.00049	0	0	slmb, sina, Nedd4, kuz, S6k, mask, PDZ-GEF, cv-c, atl, PlexA, rl, Adf1, Imp, alph, Akt1, Archease, Kr-h1, Cul1, fry
epithelial tube morphogenesis	33 of 386 genes, 8.5%	513 of 16085 genes, 3.2%	0.00052	0	0	tkv, Nedd4, bnl, spi, RhoGAP68F, Diap1, gus, TSG101, pan, Dys, babo, Stim, Cul3, Vha26, dlg1, Crk, wal, cic, Pvr, PDZ-GEF, Slik, fog, crol, cv-c, rl, myo, Chd1, alph, Zyx, Moe, unk, fuss, fry
positive regulation of molecular function	21 of 386 genes, 5.4%	241 of 16085 genes, 1.5%	0.0007	0	0	Dap160, srl, lok, Incenp, RnrL, Pvr, PDZ-GEF, Nipped-B, Jafrac2, RhoGAP102A, su(f), Mi-2, PlexA, rl, HDAC4, Stim, Evi5, Cul3, SCCRO, Eph, fry
mitotic cell cycle	33 of 386 genes, 8.5%	520 of 16085 genes, 3.2%	0.00071	0	0	14-3-3zeta, ben, Diap1, grp, Nipped-B, luna, scra, bel, vtd, CycG, dlg1, cno, eIF4G1, slmb, E2f1, Tlk, lok, Incenp, l(2)gl, Slik, crol, cv-c, rl, pum, PpD3, Pitslre, Map205, alph, endos, Moe, larp, Eip63E, Rad17
immune system process	31 of 386 genes, 8.0%	473 of 16085 genes, 2.9%	0.00082	0	0	slmb, Usp2, E2f1, Rm62, kuz, Doa, Diap2, FER, Pvr, akirin, CG1129, alpha-Man-Ia, PDZ-GEF, Pvf3, CG8046, rl, dl, Atg6, key, Pitslre, Tep2, Flo2, Ect4, Hr78, Akt1, Eph, Cul1, Mef2, alpha-Man-Ib, DIP1, CG1667
post-embryonic animal organ development	32 of 386 genes, 8.3%	499 of 16085 genes, 3.1%	0.00086	0	0	tkv, Nedd4, spi, RhoGAP68F, Diap1, gus, pan, Dys, babo, Stim, Cul3, klar, dlg1, Crk, E2f1, CG1129, akirin, cic, Pvr, PDZ-GEF, fog, crol, cv-c, rl, myo, Chd1, alph, Zyx, Moe, unk, fuss, fry
cellular response to stress	37 of 386 genes, 9.6%	629 of 16085 genes, 3.9%	0.0009	0	0	emb, ben, shep, grp, Dhx15, Nipped-B, Jafrac2, dl, HDAC4, Imp, vtd, Cul3, Su(Tpl), Akt1, CG2126, CycG, Eaf, cno, Crk, lok, lt, tho2, Pvr, atl, rl, cnc, MAPk-Ak2, Atg6, Irbp, Xrp1, alph, SCAP, Archease, alpha-Man-Ib, Rad23, Rad17, crc
locomotion	40 of 386 genes, 10.4%	710 of 16085 genes, 4.4%	0.00092	0	0	tkv, Nedd4, bnl, spi, kuz, mask, FER, Cerk, shep, Diap1, gus, hts, Pvf3, PlexA, babo, Rap2l, Evi5, pod1, CG44774, Akt1, Eph, klar, dlg1, nonA, Crk, slmb, Glt, S6k, kermit, Hrb27C, Pvr, fog, PDZ-GEF, pum, Bsg, sqd, Moe, cta, Sply, ena
instar larval or pupal morphogenesis	31 of 386 genes, 8.0%	477 of 16085 genes, 3.0%	0.00098	0	0	Crk, tkv, Nedd4, spi, RhoGAP68F, l(2)gl, Pvr, cic, fog, PDZ-GEF, Diap1, crol, gus, pan, cv-c, Dys, bel, babo, rl, myo, Atg6, Chd1, Stim, alph, Cul3, Zyx, Moe, dlg1, unk, fry, fuss
response to chemical	59 of 386 genes, 15.3%	1263 of 16085 genes, 7.9%	0.00102	0	0	sxc, tkv, Nedd4, bnl, emb, spi, kuz, Rab8, wrd, FER, ben, ZnT41F, hts, PlexA, Adf1, bel, babo, dl, HDAC4, JhI-21, CG17691, Stim, Cul3, pod1, Kr-h1, Akt1, Eph, Ant2, Mkrn1, CG2126, PIP4K, CycG, Arf51F, dlg1, slmb, srl, Glt, S6k, kermit, Hrb27C, cyc, l(2)gl, Ir76a, Mondo, fog, alpha-Man-Ia, pum, rl, Bsg, alph, Hydr2, endos, Moe, Cul1, alpha-Man-Ib, glob1, fuss, crc, ena
regulation of molecular function	30 of 386 genes, 7.8%	454 of 16085 genes, 2.8%	0.00107	0	0	Dap160, Crk, 14-3-3zeta, Nedd4, srl, lok, Incenp, RnrL, Diap2, l(2)gl, Pvr, PDZ-GEF, Diap1, CenB1A, Nipped-B, Jafrac2, Mi-2, RhoGAP102A, su(f), PlexA, rl, HDAC4, Stim, Evi5, SCCRO, Cul3, endos, Eph, CycG, fry
tube morphogenesis	34 of 386 genes, 8.8%	558 of 16085 genes, 3.5%	0.00121	0	0	tkv, Nedd4, bnl, spi, RhoGAP68F, Diap1, gus, TSG101, pan, Dys, babo, Stim, Cul3, Vha26, klar, dlg1, Crk, wal, cic, Pvr, PDZ-GEF, Slik, fog, crol, cv-c, rl, myo, Chd1, alph, Zyx, Moe, unk, fuss, fry
positive regulation of cell communication	29 of 386 genes, 7.5%	433 of 16085 genes, 2.7%	0.00126	0	0	sxc, slmb, Crk, 14-3-3zeta, Cals, Ehbp1, spi, Doa, mask, Pvr, akirin, ben, PDZ-GEF, Diap1, cv-c, Dhx15, Jafrac2, CG8046, myo, JhI-21, Imp, Pitslre, CtBP, Flo2, Mkrn1, CycG, Gprk1, crc, CG1667
positive regulation of signaling	29 of 386 genes, 7.5%	433 of 16085 genes, 2.7%	0.00126	0	0	sxc, slmb, Crk, 14-3-3zeta, Cals, Ehbp1, spi, Doa, mask, Pvr, akirin, ben, PDZ-GEF, Diap1, cv-c, Dhx15, Jafrac2, CG8046, myo, JhI-21, Imp, Pitslre, CtBP, Flo2, Mkrn1, CycG, Gprk1, crc, CG1667
post-embryonic development	38 of 386 genes, 9.8%	667 of 16085 genes, 4.1%	0.00138	0	0	tkv, Nedd4, spi, RhoGAP68F, Diap1, gus, pan, woc, Dys, bel, babo, Stim, Cul3, klar, dlg1, Crk, E2f1, l(2)gl, CG1129, akirin, cic, Pvr, fog, PDZ-GEF, crol, cv-c, rl, myo, Atg6, Chd1, alph, Zyx, Moe, Eip63E, unk, crc, fuss, fry
organelle organization	86 of 386 genes, 22.3%	2150 of 16085 genes, 13.4%	0.0016	0	0	Ehbp1, emb, Gos28, RhoGAP68F, mask, p120ctn, unc-13, Tm1, hts, woc, luna, scra, HDAC4, Pur-alpha, vtd, Pmi, pod1, ZAP3, Rcd4, Arf51F, prel, Gel, cno, slmb, Crk, Bin1, Vps24, lt, Tlk, Incenp, Tim17b, l(2)gl, fog, Svil, cv-c, rin, atl, CG13185, Chd1, FBXO11, Xrp1, Map205, CtBP, glo, larp, Moe, unc-119, Rad23, cta, ena, tkv, 14-3-3zeta, Nedd4, Df31, CG11486, Rab8, CG14894, FER, Eno, Vps60, TSG101, D…
regulation of cellular component biogenesis	25 of 386 genes, 6.5%	343 of 16085 genes, 2.1%	0.00164	0	0	ORMDL, slmb, tkv, Nedd4, Cals, CG11486, lt, RhoGAP68F, CG1674, Rab8, PI31, Svil, Tm1, hts, atl, Fak, pum, cnc, plum, Flo2, Akt1, klar, dlg1, Gel, ena
cytoskeleton organization	38 of 386 genes, 9.8%	672 of 16085 genes, 4.2%	0.00165	0	0	14-3-3zeta, Nedd4, Ehbp1, emb, RhoGAP68F, mask, p120ctn, FER, Diap1, grp, Tm1, hts, scra, pod1, Rcd4, klar, Arf51F, dlg1, cno, Gel, Crk, slmb, CG1674, Incenp, l(2)gl, Slik, Svil, fog, cv-c, atl, cnc, Bsg, sqd, Map205, Moe, larp, cta, ena
cell migration	24 of 386 genes, 6.2%	321 of 16085 genes, 2.0%	0.00174	0	0	slmb, Crk, tkv, bnl, spi, kuz, Hrb27C, Pvr, Cerk, fog, PDZ-GEF, Diap1, gus, Pvf3, PlexA, pum, Rap2l, sqd, Evi5, CG44774, Akt1, cta, Sply, ena
peptidoglycan recognition protein signaling pathway	9 of 386 genes, 2.3%	45 of 16085 genes, 0.3%	0.00186	0	0	slmb, Usp2, CG8046, key, Diap2, akirin, ben, Cul1, CG1667
regulation of locomotion	14 of 386 genes, 3.6%	119 of 16085 genes, 0.7%	0.00187	0	0	Pvf3, slmb, PlexA, Rap2l, spi, kuz, S6k, Hrb27C, Evi5, Pvr, CG44774, Akt1, Diap1, ena
immune effector process	16 of 386 genes, 4.1%	155 of 16085 genes, 1.0%	0.0019	0	0	slmb, Usp2, Rm62, Doa, Diap2, alpha-Man-Ia, rl, dl, key, Pitslre, Flo2, Eph, Cul1, alpha-Man-Ib, DIP1, CG1667
post-embryonic animal morphogenesis	31 of 386 genes, 8.0%	493 of 16085 genes, 3.1%	0.00199	0	0	Crk, tkv, Nedd4, spi, RhoGAP68F, l(2)gl, Pvr, cic, fog, PDZ-GEF, Diap1, crol, gus, pan, cv-c, Dys, bel, babo, rl, myo, Atg6, Chd1, Stim, alph, Cul3, Zyx, Moe, dlg1, unk, fry, fuss
response to organic substance	34 of 386 genes, 8.8%	572 of 16085 genes, 3.6%	0.00213	0	0	sxc, tkv, bnl, spi, Rab8, wrd, bel, babo, dl, HDAC4, JhI-21, Cul3, Kr-h1, Akt1, Mkrn1, PIP4K, CG2126, CycG, Arf51F, dlg1, slmb, srl, S6k, cyc, l(2)gl, Mondo, rl, pum, Hydr2, alph, Cul1, alpha-Man-Ib, crc, fuss
cell part morphogenesis	31 of 386 genes, 8.0%	496 of 16085 genes, 3.1%	0.00227	0	0	cwo, Nedd4, bnl, Glt, kuz, kermit, S6k, Hrb27C, p120ctn, FER, fog, ben, cv-c, Tm1, hts, atl, CG6701, PlexA, pum, babo, cnc, Bsg, pho, Pmi, Cul3, pod1, Moe, Eph, prel, fry, ena
regulation of cellular component movement	14 of 386 genes, 3.6%	121 of 16085 genes, 0.8%	0.0023	0	0	Pvf3, slmb, PlexA, Rap2l, spi, kuz, S6k, Hrb27C, Evi5, Pvr, CG44774, Akt1, Diap1, ena
regulation of cellular response to stress	14 of 386 genes, 3.6%	121 of 16085 genes, 0.8%	0.0023	0	0	atl, Crk, MAPk-Ak2, emb, Imp, lok, alph, Pvr, ben, Akt1, Archease, Dhx15, cno, crc
cellular protein metabolic process	94 of 386 genes, 24.4%	2445 of 16085 genes, 15.2%	0.00248	0	0	CG7028, CG31156, kuz, RnrL, Paip2, stc, HDAC4, RpL27, CaMKI, Pp2C1, SCCRO, CG1578, fdl, Akt1, Mkrn1, CG2126, Arf51F, cno, slmb, Dap160, Crk, Usp2, mei-P26, lt, S6k, Tlk, CG2247, Incenp, Diap2, l(2)gl, Pvr, Fak, CG3632, pum, MAPk-Ak2, godzilla, FBXO11, alph, glo, aux, Ltn1, Rad23, fray, crc, sxc, tkv, Nedd4, spi, Doa, eIF2Bdelta, wrd, FER, ben, gus, TSG101, Diap1, grp, Dyrk3, Dhx15, Jafrac2, pall,…
cellular response to insulin stimulus	12 of 386 genes, 3.1%	89 of 16085 genes, 0.6%	0.00259	0	0	slmb, srl, rl, HDAC4, S6k, Rab8, wrd, Akt1, Mkrn1, PIP4K, Cul1, CycG
response to endogenous stimulus	22 of 386 genes, 5.7%	284 of 16085 genes, 1.8%	0.00277	0	0	sxc, slmb, tkv, bnl, srl, S6k, Rab8, wrd, l(2)gl, babo, rl, bel, HDAC4, JhI-21, Hydr2, Akt1, Kr-h1, Cul1, PIP4K, Mkrn1, CycG, fuss
positive regulation of neurogenesis	14 of 386 genes, 3.6%	123 of 16085 genes, 0.8%	0.00281	0	0	atl, slmb, Dap160, PlexA, rl, babo, Imp, spi, S6k, mask, Archease, PDZ-GEF, Akt1, Cul1
cell morphogenesis involved in differentiation	32 of 386 genes, 8.3%	527 of 16085 genes, 3.3%	0.00283	0	0	cwo, Nedd4, kuz, p120ctn, FER, ben, Tm1, hts, PlexA, babo, Cul3, pod1, Eph, prel, slmb, CG41099, Glt, S6k, kermit, Hrb27C, fog, cv-c, atl, CG6701, cnc, pum, Bsg, pho, Moe, cta, ena, fry
regulation of oogenesis	11 of 386 genes, 2.8%	75 of 16085 genes, 0.5%	0.00306	0	0	slmb, E2f1, cnc, spi, kuz, Hrb27C, Pvr, Akt1, Diap1, Mkrn1, klar
imaginal disc morphogenesis	28 of 386 genes, 7.3%	428 of 16085 genes, 2.7%	0.00313	0	0	Crk, tkv, Nedd4, spi, RhoGAP68F, Pvr, cic, fog, PDZ-GEF, Diap1, crol, gus, pan, cv-c, Dys, babo, rl, myo, Chd1, Stim, alph, Cul3, Zyx, Moe, dlg1, unk, fry, fuss
post-embryonic animal organ morphogenesis	28 of 386 genes, 7.3%	428 of 16085 genes, 2.7%	0.00313	0	0	Crk, tkv, Nedd4, spi, RhoGAP68F, Pvr, cic, fog, PDZ-GEF, Diap1, crol, gus, pan, cv-c, Dys, babo, rl, myo, Chd1, Stim, alph, Cul3, Zyx, Moe, dlg1, unk, fry, fuss
regulation of RNA metabolic process	61 of 386 genes, 15.8%	1371 of 16085 genes, 8.5%	0.00324	0	0	tkv, cwo, 14-3-3zeta, Rm62, Doa, mask, pan, hfp, Nipped-B, stc, CG17018, Mi-2, woc, luna, Adf1, dl, HDAC4, Imp, Pur-alpha, CG9776, CG8578, CG14711, Su(Tpl), Kr-h1, bip2, Mef2, Eaf, dlg1, nonA, E2f1, Bin1, srl, mei-P26, barc, Tlk, lok, Hrb27C, CG5098, cyc, cic, akirin, Mondo, crol, pum, cnc, rl, su(sable), key, FBXO11, sqd, CtBP, glo, pho, SCAP, MED10, Hel89B, Hr78, Eip63E, fry, fuss, crc
cellular response to peptide hormone stimulus	12 of 386 genes, 3.1%	91 of 16085 genes, 0.6%	0.0033	0	0	slmb, srl, rl, HDAC4, S6k, Rab8, wrd, Akt1, Mkrn1, PIP4K, Cul1, CycG
cellular response to peptide	12 of 386 genes, 3.1%	91 of 16085 genes, 0.6%	0.0033	0	0	slmb, srl, rl, HDAC4, S6k, Rab8, wrd, Akt1, Mkrn1, PIP4K, Cul1, CycG
positive regulation of oogenesis	9 of 386 genes, 2.3%	48 of 16085 genes, 0.3%	0.00331	0	0	slmb, E2f1, spi, kuz, Hrb27C, Pvr, Akt1, Diap1, Mkrn1
insulin receptor signaling pathway	11 of 386 genes, 2.8%	76 of 16085 genes, 0.5%	0.0035	0	0	slmb, srl, rl, HDAC4, S6k, wrd, Akt1, PIP4K, Cul1, Mkrn1, CycG
nucleic acid metabolic process	89 of 386 genes, 23.1%	2295 of 16085 genes, 14.3%	0.00365	0	0	CG7028, cwo, Rm62, IntS3, RnrL, mask, hfp, stc, CG17018, woc, luna, Adf1, dl, HDAC4, Imp, Pur-alpha, vtd, CG9776, CG14711, Su(Tpl), Kr-h1, ZAP3, bip2, Mef2, Eaf, nonA, CG1677, CG9422, Bin1, srl, mei-P26, barc, Tlk, tho2, cyc, Mondo, su(f), CG11808, pum, CG13185, key, FBXO11, Xrp1, CtBP, glo, Ip259, Hr78, Hel89B, Rad23, crc, tkv, 14-3-3zeta, CG11486, Doa, ben, pan, Dhx15, Nipped-B, Mi-2, LSm3, CG8…
actin cytoskeleton organization	23 of 386 genes, 6.0%	312 of 16085 genes, 1.9%	0.00374	0	0	Crk, Nedd4, Ehbp1, RhoGAP68F, CG1674, p120ctn, mask, l(2)gl, FER, fog, Svil, Slik, cv-c, Tm1, hts, scra, Bsg, pod1, Moe, Arf51F, cta, Gel, ena
regulation of nucleobase-containing compound metabolic process	63 of 386 genes, 16.3%	1440 of 16085 genes, 9.0%	0.00375	0	0	tkv, cwo, 14-3-3zeta, Rm62, Doa, mask, pan, hfp, Nipped-B, stc, CG17018, Mi-2, woc, luna, PlexA, Adf1, dl, HDAC4, Imp, Pur-alpha, CG9776, CG8578, CG14711, Su(Tpl), Kr-h1, ZAP3, bip2, Mef2, Eaf, dlg1, nonA, E2f1, Bin1, srl, mei-P26, barc, Tlk, lok, Hrb27C, CG5098, cyc, cic, akirin, Mondo, crol, pum, cnc, rl, su(sable), key, FBXO11, sqd, CtBP, glo, pho, SCAP, MED10, Hel89B, Hr78, Eip63E, fry, fuss,…
regulation of cell proliferation	19 of 386 genes, 4.9%	225 of 16085 genes, 1.4%	0.00409	0	0	slmb, Dap160, Nedd4, E2f1, bnl, spi, Doa, l(2)gl, FER, Slik, pan, hfp, babo, rl, dl, key, Xrp1, Moe, Akt1
instar larval or pupal development	34 of 386 genes, 8.8%	592 of 16085 genes, 3.7%	0.00457	0	0	tkv, Nedd4, spi, RhoGAP68F, Diap1, gus, pan, woc, Dys, bel, babo, Stim, Cul3, dlg1, Crk, l(2)gl, cic, Pvr, PDZ-GEF, fog, crol, cv-c, rl, myo, Chd1, Atg6, alph, Zyx, Moe, Eip63E, unk, crc, fuss, fry
axis specification	18 of 386 genes, 4.7%	206 of 16085 genes, 1.3%	0.00466	0	0	slmb, 14-3-3zeta, Hrb27C, l(2)gl, cic, gus, rin, Tm1, pum, cnc, rl, dl, sqd, glo, Moe, klar, dlg1, CkIIbeta
response to insulin	12 of 386 genes, 3.1%	94 of 16085 genes, 0.6%	0.00469	0	0	slmb, srl, rl, HDAC4, S6k, Rab8, wrd, Akt1, Mkrn1, PIP4K, Cul1, CycG
cell projection morphogenesis	30 of 386 genes, 7.8%	488 of 16085 genes, 3.0%	0.00475	0	0	cwo, Nedd4, bnl, Glt, kuz, kermit, S6k, Hrb27C, p120ctn, FER, fog, ben, cv-c, Tm1, hts, atl, CG6701, PlexA, pum, babo, cnc, Bsg, pho, Cul3, pod1, Moe, Eph, prel, fry, ena
plasma membrane bounded cell projection morphogenesis	30 of 386 genes, 7.8%	488 of 16085 genes, 3.0%	0.00475	0	0	cwo, Nedd4, bnl, Glt, kuz, kermit, S6k, Hrb27C, p120ctn, FER, fog, ben, cv-c, Tm1, hts, atl, CG6701, PlexA, pum, babo, cnc, Bsg, pho, Cul3, pod1, Moe, Eph, prel, fry, ena
cellular process involved in reproduction in multicellular organism	50 of 386 genes, 13.0%	1050 of 16085 genes, 6.5%	0.00488	0	0	tkv, 14-3-3zeta, spi, kuz, mask, Cerk, Diap1, gus, Tm1, hts, hfp, scra, bel, squ, Cul3, Akt1, Mkrn1, CycG, klar, Arf51F, dlg1, Nop60B, CkIIbeta, Crk, slmb, E2f1, mei-P26, lok, Incenp, Hrb27C, tho2, PI31, l(2)gl, Pvr, cic, PDZ-GEF, rin, pum, cnc, rl, Chd1, sqd, Hydr2, glo, aux, endos, Moe, larp, fry, ena
germ cell development	43 of 386 genes, 11.1%	846 of 16085 genes, 5.3%	0.00514	0	0	tkv, 14-3-3zeta, spi, kuz, mask, Diap1, gus, Tm1, hts, hfp, bel, squ, Cul3, Akt1, Mkrn1, klar, dlg1, Nop60B, CkIIbeta, Crk, slmb, E2f1, mei-P26, lok, Hrb27C, tho2, l(2)gl, Pvr, cic, PDZ-GEF, rin, cnc, pum, rl, Chd1, sqd, Hydr2, glo, aux, endos, Moe, fry, ena
organonitrogen compound metabolic process	128 of 386 genes, 33.2%	3703 of 16085 genes, 23.0%	0.00514	0	0	CG31156, kuz, RnrL, Pp2C1, Pmi, SCCRO, CG1578, sol, Arf51F, cno, ORMDL, srl, lt, CG2247, Tlk, wal, alpha-Man-Ia, CG12065, CG3632, pum, MAPk-Ak2, key, alph, glo, aux, Idgf3, Ltn1, Rad23, Sply, fray, crc, tkv, Nedd4, CG17337, Doa, eIF2Bdelta, wrd, FER, ben, gus, TSG101, grp, Dyrk3, Dhx15, GstD9, Jafrac2, PlexA, pall, babo, CG17691, CycG, eIF4G1, sina, CG3714, CG17528, lok, Pfrx, l(2)k01209, PI31, b…
response to biotic stimulus	26 of 386 genes, 6.7%	391 of 16085 genes, 2.4%	0.00551	0	0	slmb, Usp2, Rm62, Glt, Doa, CG2247, Diap2, Pvr, akirin, ben, CG7408, Jafrac2, CG8046, rl, dl, JhI-21, CG9372, Atg6, key, Pitslre, Tep2, Hr78, Cul1, Mef2, DIP1, CG1667
organic substance catabolic process	44 of 386 genes, 11.4%	879 of 16085 genes, 5.5%	0.00581	0	0	Nedd4, CG11486, Eno, CG17224, beta-Man, gus, CG17544, CG17018, pall, CRMP, CG17691, LSm3, Rpn13, Cul3, Akt1, CG2126, DIP1, slmb, Usp2, sina, CG2247, Pfrx, Diap2, PI31, wal, bwa, Psa, CG40045, CG32850, pum, godzilla, Atg6, su(sable), FBXO11, key, sqd, Hydr2, Idgf3, Ect4, Ltn1, Cul1, alpha-Man-Ib, Rad23, Sply
response to peptide hormone	12 of 386 genes, 3.1%	96 of 16085 genes, 0.6%	0.00588	0	0	slmb, srl, rl, HDAC4, S6k, Rab8, wrd, Akt1, Mkrn1, PIP4K, Cul1, CycG
response to peptide	12 of 386 genes, 3.1%	96 of 16085 genes, 0.6%	0.00588	0	0	slmb, srl, rl, HDAC4, S6k, Rab8, wrd, Akt1, Mkrn1, PIP4K, Cul1, CycG
cellular response to organonitrogen compound	13 of 386 genes, 3.4%	113 of 16085 genes, 0.7%	0.0059	0	0	slmb, srl, rl, HDAC4, JhI-21, S6k, Rab8, wrd, Akt1, Mkrn1, PIP4K, Cul1, CycG
regulation of organelle organization	28 of 386 genes, 7.3%	443 of 16085 genes, 2.8%	0.0061	0	0	slmb, Crk, Nedd4, CG11486, lt, RhoGAP68F, Tlk, CG1674, mask, p120ctn, Eno, fog, Svil, Slik, crol, cv-c, hts, Nipped-B, atl, Mi-2, Pur-alpha, endos, ZAP3, Moe, Fis1, cta, Gel, ena
wing disc development	27 of 386 genes, 7.0%	418 of 16085 genes, 2.6%	0.00612	0	0	sxc, tkv, Nedd4, spi, cic, Amun, fog, PDZ-GEF, gus, crol, pan, cv-c, Dys, babo, rl, myo, Chd1, Stim, CtBP, Cul3, Zyx, Su(Tpl), unk, fry, fuss, Nop60B, fray
compound eye development	27 of 386 genes, 7.0%	418 of 16085 genes, 2.6%	0.00612	0	0	tkv, sina, bnl, spi, Doa, p120ctn, mask, Amun, PDZ-GEF, Diap1, Arf102F, rin, Ns2, babo, rl, myo, alph, aux, Fur2, Kr-h1, Moe, klar, Arf51F, unk, fry, cno, ena
heterocycle biosynthetic process	68 of 386 genes, 17.6%	1626 of 16085 genes, 10.1%	0.00665	0	0	cwo, RnrL, mask, stc, woc, luna, Adf1, dl, HDAC4, Pur-alpha, CG9776, CG14711, Su(Tpl), Kr-h1, bip2, Mef2, Eaf, nonA, Bin1, srl, mei-P26, lt, Tlk, cyc, Mondo, nmdyn-D7, pum, key, FBXO11, CtBP, Hel89B, Hr78, crc, tkv, 14-3-3zeta, Eno, CG17224, pan, Nipped-B, Mi-2, PlexA, CRMP, CG17691, CG8578, CycG, dlg1, E2f1, CG3714, lok, Tif-IA, CG5098, l(2)k01209, Pfrx, akirin, cic, crol, Ac3, pr, rl, cnc, su(s…
response to hormone	16 of 386 genes, 4.1%	171 of 16085 genes, 1.1%	0.00699	0	0	slmb, srl, S6k, Rab8, wrd, l(2)gl, rl, bel, HDAC4, Hydr2, Akt1, Kr-h1, Cul1, PIP4K, Mkrn1, CycG
synapse organization	22 of 386 genes, 5.7%	301 of 16085 genes, 1.9%	0.00719	0	0	tkv, Rab2, Nedd4, Cals, RhoGAP68F, S6k, Rab8, p120ctn, wrd, unc-13, ben, atl, Fak, pum, Adf1, plum, Imp, dpr7, pod1, Akt1, dlg1, ena
regulation of cellular biosynthetic process	63 of 386 genes, 16.3%	1471 of 16085 genes, 9.1%	0.00756	0	0	tkv, cwo, 14-3-3zeta, mask, pan, Paip2, Nipped-B, stc, Mi-2, woc, luna, PlexA, Adf1, dl, HDAC4, Pur-alpha, CG9776, CG8578, CG14711, CG1578, Su(Tpl), Kr-h1, bip2, Mef2, Eaf, dlg1, nonA, ORMDL, eIF4G1, E2f1, Bin1, srl, mei-P26, Tlk, lok, Hrb27C, CG5098, Diap2, cyc, cic, akirin, Mondo, crol, pum, cnc, rl, su(sable), key, FBXO11, sqd, CtBP, glo, pho, SCAP, MED10, Hel89B, Hr78, Ltn1, Eip63E, fry, fuss…
cell projection organization	39 of 386 genes, 10.1%	745 of 16085 genes, 4.6%	0.00774	0	0	cwo, Nedd4, bnl, kuz, p120ctn, FER, ben, Tm1, hts, PlexA, Adf1, babo, Imp, Cul3, pod1, Kr-h1, Akt1, Eph, prel, Glt, S6k, kermit, Hrb27C, Pvr, fog, PDZ-GEF, cv-c, atl, CG6701, cnc, pum, Bsg, Flo2, pho, Moe, Archease, unc-119, ena, fry
actin filament-based process	23 of 386 genes, 6.0%	326 of 16085 genes, 2.0%	0.00783	0	0	Crk, Nedd4, Ehbp1, RhoGAP68F, CG1674, p120ctn, mask, l(2)gl, FER, fog, Svil, Slik, cv-c, Tm1, hts, scra, Bsg, pod1, Moe, Arf51F, cta, Gel, ena
eye development	28 of 386 genes, 7.3%	449 of 16085 genes, 2.8%	0.00789	0	0	tkv, sina, bnl, spi, Doa, p120ctn, mask, cic, Amun, PDZ-GEF, Diap1, Arf102F, rin, Ns2, babo, rl, myo, alph, aux, Fur2, Kr-h1, Moe, klar, Arf51F, unk, fry, cno, ena
sensory system development	28 of 386 genes, 7.3%	449 of 16085 genes, 2.8%	0.00789	0	0	tkv, sina, bnl, spi, Doa, p120ctn, mask, cic, Amun, PDZ-GEF, Diap1, Arf102F, rin, Ns2, babo, rl, myo, alph, aux, Fur2, Kr-h1, Moe, klar, Arf51F, unk, fry, cno, ena
visual system development	28 of 386 genes, 7.3%	449 of 16085 genes, 2.8%	0.00789	0	0	tkv, sina, bnl, spi, Doa, p120ctn, mask, cic, Amun, PDZ-GEF, Diap1, Arf102F, rin, Ns2, babo, rl, myo, alph, aux, Fur2, Kr-h1, Moe, klar, Arf51F, unk, fry, cno, ena
regulation of reproductive process	13 of 386 genes, 3.4%	116 of 16085 genes, 0.7%	0.00793	0	0	slmb, E2f1, cnc, spi, kuz, Doa, Hrb27C, endos, Pvr, Akt1, Mkrn1, Diap1, klar
positive regulation of signal transduction	26 of 386 genes, 6.7%	399 of 16085 genes, 2.5%	0.00797	0	0	sxc, slmb, Crk, 14-3-3zeta, Ehbp1, spi, Doa, mask, Pvr, akirin, ben, PDZ-GEF, Diap1, Dhx15, Jafrac2, CG8046, myo, Imp, Pitslre, Flo2, CtBP, Mkrn1, CycG, Gprk1, crc, CG1667
regulation of biosynthetic process	63 of 386 genes, 16.3%	1475 of 16085 genes, 9.2%	0.00826	0.0001	0.02	tkv, cwo, 14-3-3zeta, mask, pan, Paip2, Nipped-B, stc, Mi-2, woc, luna, PlexA, Adf1, dl, HDAC4, Pur-alpha, CG9776, CG8578, CG14711, CG1578, Su(Tpl), Kr-h1, bip2, Mef2, Eaf, dlg1, nonA, ORMDL, eIF4G1, E2f1, Bin1, srl, mei-P26, Tlk, lok, Hrb27C, CG5098, Diap2, cyc, cic, akirin, Mondo, crol, pum, cnc, rl, su(sable), key, FBXO11, sqd, CtBP, glo, pho, SCAP, MED10, Hel89B, Hr78, Ltn1, Eip63E, fry, fuss…
photoreceptor cell fate commitment	11 of 386 genes, 2.8%	83 of 16085 genes, 0.5%	0.0085	0.0001	0.02	tkv, sina, rl, babo, myo, spi, alph, mask, Fur2, PDZ-GEF, rin
synapse assembly	16 of 386 genes, 4.1%	174 of 16085 genes, 1.1%	0.00876	0.0001	0.02	tkv, Nedd4, Cals, RhoGAP68F, S6k, Rab8, ben, atl, Fak, pum, Adf1, plum, Imp, Akt1, dlg1, ena
dendrite development	17 of 386 genes, 4.4%	195 of 16085 genes, 1.2%	0.00914	0.0001	0.02	cwo, Nedd4, S6k, p120ctn, cv-c, Tm1, CG6701, Adf1, pum, babo, cnc, pho, Cul3, Akt1, prel, ena, fry
protein localization	40 of 386 genes, 10.4%	779 of 16085 genes, 4.8%	0.00921	0.0001	0.02	Rab2, 14-3-3zeta, Ehbp1, emb, Doa, CG14894, Rab8, gus, TSG101, Ank, Nipped-B, Mi-2, scra, JhI-21, Evi5, Clc, pod1, Vha26, Arf51F, dlg1, cno, Gp210, Dap160, Vps24, lt, Incenp, tho2, Tim17b, l(2)gl, Bet3, Arf102F, Bsg, Atg6, sqd, Flo2, Moe, unc-119, CG10616, Dbp80, fray
RNA metabolic process	80 of 386 genes, 20.7%	2041 of 16085 genes, 12.7%	0.00944	0.0001	0.02	CG7028, cwo, Rm62, IntS3, mask, hfp, stc, CG17018, woc, luna, Adf1, dl, HDAC4, Imp, Pur-alpha, CG9776, CG14711, Su(Tpl), Kr-h1, bip2, Mef2, Eaf, nonA, CG1677, CG9422, Bin1, srl, mei-P26, barc, Tlk, tho2, cyc, Mondo, su(f), CG11808, pum, CG13185, key, FBXO11, CtBP, glo, Ip259, Hel89B, Hr78, crc, tkv, 14-3-3zeta, CG11486, Doa, pan, Dhx15, Nipped-B, Mi-2, LSm3, CG8578, DIP1, dlg1, Wdr33, Nop60B, eIF…
regulation of humoral immune response	11 of 386 genes, 2.8%	84 of 16085 genes, 0.5%	0.00958	0.0001	0.02	slmb, Usp2, CG8046, dl, Doa, key, Pitslre, Diap2, Pvr, Cul1, CG1667
gamete generation	53 of 386 genes, 13.7%	1168 of 16085 genes, 7.3%	0.00975	0.0002	0.04	tkv, 14-3-3zeta, spi, kuz, Doa, mask, Cerk, Diap1, gus, Tm1, hts, hfp, Mi-2, scra, bel, Imp, squ, Cul3, Akt1, Mkrn1, CycG, klar, Arf51F, dlg1, Nop60B, CkIIbeta, Crk, slmb, E2f1, mei-P26, lok, Incenp, Hrb27C, tho2, PI31, l(2)gl, Pvr, cic, PDZ-GEF, rin, pum, cnc, rl, Chd1, sqd, Hydr2, glo, aux, endos, Moe, larp, fry, ena
