# Supplementary material for: The Exon Junction Complex and intron removal prevent re-splicing of mRNA
Source: PLoS Genet. 2021 May 25;17(5):e1009563. doi: 10.1371/journal.pgen.1009563 (PMC8184009; doi:10.1371/journal.pgen.1009563)
Supplement: S3 Table — The tabs summarize primers used to clone constructs, to knockdown gene products, and to assess mRNA processing. (XLSX) [file pgen.1009563.s011.xlsx]

## Sheet: Cloning
cln_cg7408_fwd	ACTGTACTGAATTCTGCTCTCCGCACTTCGAGTC
cln_cg7408_rev	ACTGTACTGCGGCCGCCTGGGTGTGCACATTGGAGC
cln_CG3632_f	ACTGTACTGAATTCGCACACCAATTTCCGTCGTC
cln_CG3632_r	ACTGTACTGCGGCCGCCTTCGTCCAAGCCAGAACTCAG
cln_CkIIbeta_f	ACTGTACTGAATTCGCAGCAAAATGAGCAGCTCC
cln_CkIIbeta_r	ACTGTACTGCGGCCGCCAATGGCAGCATGGGCTGAC
cln_CG31156_f	ACTGTACTGAATTCGACCAAACGCCAGCGGTTC
cln_CG31156_r	ACTGTACTGCGGCCGCCAGACATCACAAGTGCCTCCG
cln_laccase2_fwd	ACTGTACTGAATTCCCAGTTTCGTGACCCGAAC
cln_laccase2_rev	ACTGTACTGCGGCCGCCGGTTACATTGGGCGTCC
cln_eif4g_cds_fwd	ACTGTACTGAATTCGCTCTCTAGCGGTTGACAGC
cln_eif4g_cds_rev	ACTGTACTGCGGCCGCACCGTAGTTTCTCTGGTACTCG
cln_babo_fwd	ACTGTACTGGTACCGCAACGGAGTAAGCCCTTCG
cln_babo_rev	ACTGTACTGCGGCCGCCGAACCAGAGGTGGTCATCTC
removing introns via SDM
CG3632_sdm_F	TACGTGAGGAaATGCTAC
CG3632_sdm_R	gCTTGTGTTCTTGTACGATTTG
CG31156_sdm_F	TACCGTCGAGaTCTGGTG
CG31156_sdm_R	cCTGCAAATAAAAGGTATGGTATTTTC
Ckbeta_sdm2_F	GGACGAGCTCgAGGACAA
Ckbeta_sdm2_R	tCCGGTTCCAAGTCCAAGATC
Ckbeta_sdm1_F	TGGATGAGGAcTACATAC
Ckbeta_sdm1_R	cCTCGCAGAAGAACTCATTG
CG7408_int1delF	CTAGATGTTATTTAGTTGATAAGTTAG
CG7408_int1delR	CGAAATCAAATAAAAGGAATCC
CG7408_int2delF	CTGTCCCACATCATCCTC
CG7408_int2delR	CAAATGGGCGACAACAAG
CG7408_int3delF	GGTTTTGACGACGTTAGC
CG7408_int3delR	CAGATCATCTGCCATAATAATG
CG3632_mut_donorF	AAATACACGGcgaGCGACTGGCTC
CG3632_mut_donorR	CTCGCAGTAGCATTTCCTC
Inserting spacer sequences into CG7408 minigene construct
CG7408_3xFlagF	ccacgacatcgactacaaggacgacgacgacaagTGACTTGTTGTCGCCCATTTG
CG7408_3xFlagR	tccttgtagtcaccgtcgtggtccttgtagtccatGCGGGTAACACTCTGTCAATG
CG7408_Myc_F	tctgaagaagatctgatgTGACTTGTTGTCGCCCAT
CG7408_Myc_R	aataagtttttgttccatgCGGGTAACACTCTGTCAATG
CG7408_HA_F	tacccatacgatgttccagattacTGACTTGTTGTCGCCCAT
CG7408_HA_R	gtaatctggaacatcgtatgggtagCGGGTAACACTCTGTCAATG

## Sheet: dsRNA
tsu_RNAiF	TTAATACGACTCACTATAGGGGAGACGATGTGTTGGACATTGACA
tsu_RNAiR	TTAATACGACTCACTATAGGGGAGAGACGCTTTTCGGACTTTTT
mago_RNAiF	TTAATACGACTCACTATAGGGGAGACACGGAGGACTTTTACCTAC
mago_RNAiR	TTAATACGACTCACTATAGGGGAGAATATGGGCTTGATCTTGAAATG
eIF4AIII_RNAiF	TTAATACGACTCACTATAGGGGAGAGACGAATTGACACTGGAAGG
eIF4AIII_RNAiR	TTAATACGACTCACTATAGGGGAGAAGAATATTAGTTTAGATCAAGTCAG
btz_RNAiF	TTAATACGACTCACTATAGGGGAGACCGAAGTGGAGAAACCAACG
btz_RNAiR	TTAATACGACTCACTATAGGGGAGAGATGCCTGTGAGATCTGTGG

## Sheet: rtPCR
endogenous rtPCRs
cg7408_fwd	TGCTCTCCGCACTTCGAGTC
cg7408_rev	CTGGGTGTGCACATTGGAGC
CG3632_f	GCACACCAATTTCCGTCGTC
CG3632_r	CTTCGTCCAAGCCAGAACTCAG
CkIIbeta_f	GCAGCAAAATGAGCAGCTCC
CkIIbeta_r	CAATGGCAGCATGGGCTGAC
CG31156_f	GACCAAACGCCAGCGGTTC
CG31156_r	CAGACATCACAAGTGCCTCCG
laccase2_fwd	CCAGTTTCGTGACCCGAAC
laccase2_rev	CGGTTACATTGGGCGTCC
eif4g_cds_fwd	GCTCTCTAGCGGTTGACAGC
eif4g_cds_rev	ACCGTAGTTTCTCTGGTACTCG
babo_fwd	GCAACGGAGTAAGCCCTTCG
babo_rev	CGAACCAGAGGTGGTCATCTC
Haspin_e1_fwd	GGAAGGTAGATGGAAGGATCCG
Haspin_e5_rvs	CCTGTGAACTTTCGTATTGATGC
mask_e9_fwd	CGACAGCACTGGACAATAGC
mask_e11_rvs	ACATGCCACGGAAATCGTCC
Crk_e1_fwd	CGTTTCTGATAGGAACAGCTGG
Crk_e3_rvs	AGTCCACCATTGATCCTCGTC
eif4g1_5utr_fwd	TGAACAGAACACATTGCATGTGG
eif4g1_5utr_rvs	CTCTGTAGGAAATCGCCAAACG
For transgene specific rt-PCRs, the above forward primers were used in combination with BGH_rev primer indicated below
BGH_rev	GTAGAAGGCACAGTCGAGG
